# Supplementary material for: “Amniotic fluid” in womb-like flower bracts protects floral development and promotes drought resistance in karst habitats
Source: Natl Sci Rev. 2025 May 16;12(7):nwaf195. doi: 10.1093/nsr/nwaf195 (PMC12225171; doi:10.1093/nsr/nwaf195)
Supplement: nwaf195_Supplemental_Files [file nwaf195_supplemental_files.zip]

Archive with 2 entries (2 files):
- Dataset.xlsx
- Rrevised_Appendix_SI_for_resubmission.docx
