# Supplementary material for: “Amniotic fluid” in womb-like flower bracts protects floral development and promotes drought resistance in karst habitats
Source: Natl Sci Rev. 2025 May 16;12(7):nwaf195. doi: 10.1093/nsr/nwaf195 (PMC12225171; doi:10.1093/nsr/nwaf195)
Supplement: nwaf195_Supplemental_Files [file nwaf195_supplemental_files.zip › Dataset.xlsx]

## Sheet: Flower development
Treatment	Plant	Normal flowering	Abortion rate	1, ck; 2, replaced; 3, drained
1	1	100	0
1	2	100	0
1	3	50	50
1	4	50	50
1	5	50	50
1	6	100	0
1	7	50	50
1	8	50	50
1	9	100	0
1	10	50	50
1	11	100	0
1	12	50	50
1	13	50	50
1	14	100	0
1	15	50	50
1	16	50	50
1	17	100	0
1	18	100	0
1	19	100	0
1	20	50	50
1	21	100	0
1	22	50	50
1	23	50	50
1	24	50	50
1	25	50	50
1	26	100	0
1	27	50	50
1	28	100	0
1	29	100	0
1	30	50	50
2	1	50	50
2	2	50	50
2	3	50	50
2	4	50	50
2	5	50	50
2	6	100	0
2	7	100	0
2	8	50	50
2	9	100	0
2	10	50	50
2	11	50	50
2	12	50	50
2	13	50	50
2	14	50	50
2	15	50	50
2	16	50	50
2	17	100	0
2	18	100	0
2	19	100	0
2	20	100	0
2	21	50	50
2	22	50	50
2	23	50	50
2	24	50	50
2	25	50	50
2	26	100	0
2	27	50	50
2	28	50	50
2	29	50	50
2	30	100	0
3	1	0	100
3	2	0	100
3	3	50	50
3	4	50	50
3	5	50	50
3	6	0	100
3	7	50	50
3	8	50	50
3	9	0	100
3	10	50	50
3	11	0	100
3	12	50	50
3	13	50	50
3	14	0	100
3	15	50	50
3	16	50	50
3	17	0	100
3	18	0	100
3	19	0	100
3	20	50	50
3	21	0	100
3	22	50	50
3	23	50	50
3	24	50	50
3	25	50	50
3	26	0	100
3	27	0	100
3	28	0	100
3	29	0	100
3	30	50	50

## Sheet: Temperature variation
Time	Control 1	Drained 1	Ambient 1	Control 2	Drained 2	Ambient 2	Control 3	Drained 3	Ambient 3	Control	Drained	Ambient
00:00:00	25.6	25.6	25.7	25.7	25.7	26	25.9	26.1	26.3	25.7333	25.8	26
00:01:00	25.6	25.7	25.8	25.7	25.8	26.1	26	26.2	26.4	25.7667	25.9	26.1
00:02:00	25.6	25.7	25.8	25.7	25.8	26.1	26	26.2	26.4	25.7667	25.9	26.1
00:03:00	25.6	25.7	25.8	25.7	25.8	26	26	26.2	26.4	25.7667	25.9	26.0667
00:04:00	25.6	25.7	25.8	25.7	25.8	26.1	26	26.2	26.4	25.7667	25.9	26.1
00:05:00	25.7	25.7	25.8	25.8	25.8	26.1	26	26.2	26.4	25.8333	25.9	26.1
00:06:00	25.7	25.7	25.8	25.8	25.8	26	26.1	26.2	26.4	25.8667	25.9	26.0667
00:07:00	25.7	25.7	25.7	25.9	25.8	25.9	26.2	26.2	26.3	25.9333	25.9	25.9667
00:08:00	25.6	25.7	25.5	25.7	25.8	25.8	26	26.2	26.1	25.7667	25.9	25.8
00:09:00	25.6	25.6	25.6	25.7	25.7	25.9	26	26.1	26.1	25.7667	25.8	25.8667
00:10:00	25.5	25.6	25.4	25.6	25.7	25.7	25.9	26.1	25.9	25.6667	25.8	25.6667
00:11:00	25.5	25.6	25.5	25.7	25.7	25.7	25.9	26.1	26	25.7	25.8	25.7333
00:12:00	25.6	25.6	25.5	25.8	25.7	25.8	26	26.1	26	25.8	25.8	25.7667
00:13:00	25.5	25.6	25.6	25.7	25.7	26	25.9	26.1	26.1	25.7	25.8	25.9
00:14:00	25.6	25.6	25.6	25.7	25.7	26	26	26.1	26.1	25.7667	25.8	25.9
00:15:00	25.6	25.6	25.7	25.8	25.7	26.1	26	26.1	26.2	25.8	25.8	26
00:16:00	25.6	25.6	25.7	25.8	25.7	26	26	26.1	26.2	25.8	25.8	25.9667
00:17:00	25.6	25.6	25.7	25.8	25.8	26	26	26.1	26.2	25.8	25.8333	25.9667
00:18:00	25.6	25.6	25.7	25.8	25.8	26	26	26.1	26.3	25.8	25.8333	26
00:19:00	25.6	25.6	25.7	25.8	25.8	26	26	26.1	26.3	25.8	25.8333	26
00:20:00	25.6	25.6	25.7	25.8	25.7	26.1	26	26	26.3	25.8	25.7667	26.0333
00:21:00	25.6	25.6	25.7	25.8	25.8	26	26	26.1	26.3	25.8	25.8333	26
00:22:00	25.6	25.6	25.7	25.8	25.8	26	26	26.1	26.2	25.8	25.8333	25.9667
00:23:00	25.6	25.6	25.7	25.8	25.8	25.9	26	26	26.2	25.8	25.8	25.9333
00:24:00	25.6	25.6	25.7	25.8	25.7	25.9	26	26	26.2	25.8	25.7667	25.9333
00:25:00	25.6	25.6	25.7	25.8	25.8	25.9	26	26	26.2	25.8	25.8	25.9333
00:26:00	25.6	25.6	25.7	25.7	25.7	25.9	26	26	26.2	25.7667	25.7667	25.9333
00:27:00	25.6	25.6	25.7	25.7	25.7	26	26	26	26.2	25.7667	25.7667	25.9667
00:28:00	25.6	25.6	25.7	25.7	25.7	26	26	26.1	26.2	25.7667	25.8	25.9667
00:29:00	25.6	25.7	25.7	25.7	25.8	26	26	26.2	26.2	25.7667	25.9	25.9667
00:30:00	25.6	25.7	25.8	25.7	25.8	26	26	26.1	26.3	25.7667	25.8667	26.0333
00:31:00	25.6	25.7	25.8	25.7	25.8	26.1	26	26.1	26.3	25.7667	25.8667	26.0667
00:32:00	25.6	25.7	25.5	25.7	25.8	25.8	26	26.1	26	25.7667	25.8667	25.7667
00:33:00	25.5	25.6	25.4	25.6	25.7	25.8	25.9	26	25.9	25.6667	25.7667	25.7
00:34:00	25.5	25.6	25.3	25.6	25.7	25.6	25.9	26	25.8	25.6667	25.7667	25.5667
00:35:00	25.5	25.5	25.4	25.6	25.6	25.7	25.9	25.9	25.9	25.6667	25.6667	25.6667
00:36:00	25.5	25.5	25.4	25.6	25.6	25.7	25.9	25.9	25.9	25.6667	25.6667	25.6667
00:37:00	25.5	25.5	25.5	25.6	25.6	25.8	25.9	25.9	26	25.6667	25.6667	25.7667
00:38:00	25.5	25.5	25.5	25.6	25.6	25.9	25.9	25.9	26	25.6667	25.6667	25.8
00:39:00	25.5	25.5	25.6	25.6	25.6	25.9	25.9	25.9	26.2	25.6667	25.6667	25.9
00:40:00	25.5	25.6	25.6	25.6	25.7	25.8	25.9	26	26.2	25.6667	25.7667	25.8667
00:41:00	25.5	25.6	25.7	25.6	25.7	25.8	25.9	26.1	26.3	25.6667	25.8	25.9333
00:42:00	25.5	25.6	25.7	25.6	25.7	25.8	25.9	26.1	26.3	25.6667	25.8	25.9333
00:43:00	25.6	25.6	25.7	25.7	25.7	25.8	26	26.1	26.2	25.7667	25.8	25.9
00:44:00	25.6	25.6	25.7	25.7	25.7	25.9	26	26.1	26.2	25.7667	25.8	25.9333
00:45:00	25.6	25.6	25.7	25.7	25.7	25.9	26	26.1	26.2	25.7667	25.8	25.9333
00:46:00	25.6	25.6	25.7	25.7	25.7	25.9	26	26.1	26.2	25.7667	25.8	25.9333
00:47:00	25.6	25.6	25.7	25.7	25.7	25.9	25.9	26	26.1	25.7333	25.7667	25.9
00:48:00	25.6	25.6	25.7	25.7	25.7	25.8	25.9	26	26.2	25.7333	25.7667	25.9
00:49:00	25.6	25.6	25.7	25.7	25.7	25.8	26	26.1	26.3	25.7667	25.8	25.9333
00:50:00	25.6	25.6	25.7	25.7	25.7	26	25.9	26	26.2	25.7333	25.7667	25.9667
00:51:00	25.6	25.6	25.7	25.7	25.7	25.9	26	26.1	26.3	25.7667	25.8	25.9667
00:52:00	25.6	25.6	25.7	25.7	25.7	26	26	26.1	26.3	25.7667	25.8	26
00:53:00	25.6	25.6	25.7	25.7	25.7	26	25.9	25.9	26.2	25.7333	25.7333	25.9667
00:54:00	25.6	25.6	25.7	25.7	25.7	25.9	25.9	25.9	26.1	25.7333	25.7333	25.9
00:55:00	25.6	25.6	25.7	25.7	25.7	26	25.9	25.9	26.2	25.7333	25.7333	25.9667
00:56:00	25.6	25.6	25.7	25.8	25.8	26	26	25.9	26.1	25.8	25.7667	25.9333
00:57:00	25.6	25.6	25.7	25.8	25.8	26	26	26	26.3	25.8	25.8	26
00:58:00	25.6	25.6	25.7	25.8	25.8	26.1	26	26.1	26.4	25.8	25.8333	26.0667
00:59:00	25.6	25.6	25.7	25.8	25.8	26	25.9	26	26.3	25.7667	25.8	26
01:00:00	25.6	25.6	25.7	25.8	25.8	26	26	26.1	26.2	25.8	25.8333	25.9667
01:01:00	25.6	25.6	25.7	25.8	25.8	26	25.9	26	26.2	25.7667	25.8	25.9667
01:02:00	25.5	25.6	25.4	25.7	25.8	25.6	25.8	26.1	25.8	25.6667	25.8333	25.6
01:03:00	25.5	25.6	25.4	25.7	25.8	25.7	25.9	26.1	26	25.7	25.8333	25.7
01:04:00	25.5	25.5	25.5	25.7	25.7	25.7	25.9	26	26.1	25.7	25.7333	25.7667
01:05:00	25.5	25.5	25.6	25.7	25.7	25.8	25.9	26	26.2	25.7	25.7333	25.8667
01:06:00	25.5	25.6	25.6	25.7	25.8	25.9	25.9	26.1	26.2	25.7	25.8333	25.9
01:07:00	25.5	25.6	25.6	25.7	25.8	25.9	25.9	26.1	26.1	25.7	25.8333	25.8667
01:08:00	25.5	25.6	25.6	25.7	25.8	26	25.9	26.1	26.1	25.7	25.8333	25.9
01:09:00	25.5	25.6	25.6	25.7	25.8	25.9	25.9	26.1	26.1	25.7	25.8333	25.8667
01:10:00	25.6	25.6	25.6	25.8	25.8	25.9	26	26.1	26.1	25.8	25.8333	25.8667
01:11:00	25.5	25.6	25.6	25.7	25.8	26	25.9	26.1	26.1	25.7	25.8333	25.9
01:12:00	25.5	25.6	25.6	25.7	25.8	25.8	25.9	26.1	26.1	25.7	25.8333	25.8333
01:13:00	25.5	25.6	25.6	25.7	25.8	25.8	25.9	26.1	26	25.7	25.8333	25.8
01:14:00	25.5	25.5	25.6	25.7	25.7	25.8	25.9	26	26	25.7	25.7333	25.8
01:15:00	25.5	25.6	25.6	25.7	25.8	25.8	25.9	26	26	25.7	25.8	25.8
01:16:00	25.5	25.6	25.6	25.7	25.8	25.8	25.8	26	25.9	25.6667	25.8	25.7667
01:17:00	25.5	25.5	25.3	25.7	25.7	25.5	25.8	25.9	25.6	25.6667	25.7	25.4667
01:18:00	25.4	25.5	25.3	25.6	25.7	25.5	25.7	25.9	25.6	25.5667	25.7	25.4667
01:19:00	25.4	25.5	25.3	25.6	25.7	25.4	25.7	25.9	25.6	25.5667	25.7	25.4333
01:20:00	25.4	25.4	25.3	25.6	25.6	25.4	25.7	25.8	25.6	25.5667	25.6	25.4333
01:21:00	25.4	25.4	25.3	25.6	25.6	25.3	25.7	25.8	25.6	25.5667	25.6	25.4
01:22:00	25.4	25.4	25.4	25.6	25.6	25.4	25.7	25.8	25.7	25.5667	25.6	25.5
01:23:00	25.4	25.4	25.4	25.5	25.5	25.5	25.7	25.8	25.7	25.5333	25.5667	25.5333
01:24:00	25.4	25.4	25.4	25.5	25.5	25.5	25.7	25.8	25.7	25.5333	25.5667	25.5333
01:25:00	25.4	25.4	25.5	25.5	25.5	25.5	25.7	25.8	25.8	25.5333	25.5667	25.6
01:26:00	25.4	25.4	25.4	25.5	25.5	25.4	25.7	25.8	25.7	25.5333	25.5667	25.5
01:27:00	25.4	25.4	25.4	25.5	25.5	25.4	25.7	25.8	25.7	25.5333	25.5667	25.5
01:28:00	25.4	25.4	25.4	25.5	25.5	25.4	25.7	25.8	25.7	25.5333	25.5667	25.5
01:29:00	25.4	25.4	25.4	25.5	25.5	25.4	25.7	25.8	25.7	25.5333	25.5667	25.5
01:30:00	25.3	25.4	25.3	25.4	25.5	25.4	25.6	25.8	25.6	25.4333	25.5667	25.4333
01:31:00	25.3	25.4	25.2	25.4	25.5	25.3	25.6	25.8	25.5	25.4333	25.5667	25.3333
01:32:00	25.3	25.4	25.2	25.4	25.5	25.3	25.6	25.8	25.5	25.4333	25.5667	25.3333
01:33:00	25.2	25.3	25.1	25.3	25.4	25.1	25.5	25.7	25.4	25.3333	25.4667	25.2
01:34:00	25.2	25.3	25.2	25.3	25.4	25.3	25.5	25.7	25.6	25.3333	25.4667	25.3667
01:35:00	25.3	25.3	25.2	25.4	25.4	25.3	25.6	25.7	25.6	25.4333	25.4667	25.3667
01:36:00	25.3	25.3	25.3	25.4	25.4	25.4	25.6	25.7	25.7	25.4333	25.4667	25.4667
01:37:00	25.3	25.3	25.3	25.4	25.4	25.5	25.6	25.7	25.7	25.4333	25.4667	25.5
01:38:00	25.3	25.3	25.3	25.4	25.4	25.5	25.6	25.7	25.8	25.4333	25.4667	25.5333
01:39:00	25.3	25.3	25.3	25.4	25.4	25.5	25.6	25.7	25.8	25.4333	25.4667	25.5333
01:40:00	25.3	25.3	25.2	25.4	25.4	25.4	25.6	25.7	25.7	25.4333	25.4667	25.4333
01:41:00	25.3	25.3	25.1	25.4	25.4	25.3	25.6	25.7	25.6	25.4333	25.4667	25.3333
01:42:00	25.2	25.3	25.1	25.3	25.4	25.3	25.5	25.7	25.6	25.3333	25.4667	25.3333
01:43:00	25.2	25.3	25	25.3	25.4	25.2	25.5	25.7	25.5	25.3333	25.4667	25.2333
01:44:00	25.2	25.3	25.1	25.3	25.4	25.4	25.5	25.7	25.6	25.3333	25.4667	25.3667
01:45:00	25.2	25.2	25.1	25.3	25.3	25.3	25.5	25.6	25.6	25.3333	25.3667	25.3333
01:46:00	25.2	25.2	25.2	25.3	25.3	25.5	25.5	25.6	25.7	25.3333	25.3667	25.4667
01:47:00	25.2	25.2	25.2	25.3	25.3	25.4	25.5	25.6	25.6	25.3333	25.3667	25.4
01:48:00	25.2	25.3	25.2	25.3	25.4	25.4	25.5	25.7	25.7	25.3333	25.4667	25.4333
01:49:00	25.2	25.3	25.3	25.3	25.4	25.5	25.5	25.7	25.8	25.3333	25.4667	25.5333
01:50:00	25.2	25.3	25.3	25.3	25.4	25.5	25.5	25.7	25.7	25.3333	25.4667	25.5
01:51:00	25.3	25.3	25.4	25.4	25.4	25.6	25.6	25.7	25.8	25.4333	25.4667	25.6
01:52:00	25.3	25.3	25.4	25.5	25.5	25.7	25.6	25.7	25.9	25.4667	25.5	25.6667
01:53:00	25.3	25.3	25.4	25.5	25.5	25.6	25.6	25.7	25.8	25.4667	25.5	25.6
01:54:00	25.3	25.3	25.3	25.5	25.5	25.6	25.6	25.7	25.7	25.4667	25.5	25.5333
01:55:00	25.3	25.3	25.3	25.5	25.5	25.6	25.6	25.7	25.7	25.4667	25.5	25.5333
01:56:00	25.3	25.3	25.3	25.5	25.5	25.6	25.6	25.7	25.7	25.4667	25.5	25.5333
01:57:00	25.3	25.3	25.4	25.5	25.5	25.7	25.6	25.7	25.8	25.4667	25.5	25.6333
01:58:00	25.3	25.3	25.4	25.5	25.5	25.7	25.6	25.7	25.8	25.4667	25.5	25.6333
01:59:00	25.3	25.3	25.4	25.5	25.5	25.7	25.7	25.7	25.8	25.5	25.5	25.6333
02:00:00	25.3	25.3	25.4	25.5	25.5	25.7	25.6	25.7	25.8	25.4667	25.5	25.6333
02:01:00	25.3	25.3	25.4	25.5	25.5	25.7	25.6	25.7	25.8	25.4667	25.5	25.6333
02:02:00	25.3	25.4	25.4	25.5	25.6	25.7	25.6	25.8	25.8	25.4667	25.6	25.6333
02:03:00	25.3	25.3	25.3	25.5	25.5	25.6	25.6	25.7	25.7	25.4667	25.5	25.5333
02:04:00	25.3	25.3	25.2	25.5	25.5	25.5	25.6	25.7	25.7	25.4667	25.5	25.4667
02:05:00	25.3	25.3	25.2	25.5	25.5	25.4	25.6	25.7	25.7	25.4667	25.5	25.4333
02:06:00	25.3	25.3	25.2	25.5	25.5	25.5	25.7	25.7	25.7	25.5	25.5	25.4667
02:07:00	25.3	25.3	25.1	25.5	25.5	25.3	25.7	25.7	25.6	25.5	25.5	25.3333
02:08:00	25.2	25.3	25.2	25.4	25.5	25.4	25.6	25.7	25.7	25.4	25.5	25.4333
02:09:00	25.3	25.3	25.2	25.5	25.5	25.5	25.7	25.7	25.6	25.5	25.5	25.4333
02:10:00	25.2	25.3	25.3	25.4	25.5	25.7	25.6	25.7	25.7	25.4	25.5	25.5667
02:11:00	25.2	25.3	25.2	25.4	25.5	25.6	25.6	25.7	25.6	25.4	25.5	25.4667
02:12:00	25.2	25.3	25.2	25.4	25.5	25.5	25.6	25.7	25.6	25.4	25.5	25.4333
02:13:00	25.2	25.3	25.2	25.4	25.5	25.5	25.6	25.7	25.6	25.4	25.5	25.4333
02:14:00	25.2	25.3	25.1	25.4	25.5	25.4	25.6	25.7	25.5	25.4	25.5	25.3333
02:15:00	25.2	25.2	25.1	25.4	25.4	25.4	25.6	25.6	25.5	25.4	25.4	25.3333
02:16:00	25.2	25.3	25.1	25.4	25.5	25.5	25.6	25.7	25.5	25.4	25.5	25.3667
02:17:00	25.1	25.2	25.1	25.3	25.4	25.6	25.5	25.6	25.5	25.3	25.4	25.4
02:18:00	25.1	25.2	25.1	25.2	25.4	25.5	25.4	25.6	25.5	25.2333	25.4	25.3667
02:19:00	25.1	25.2	25.2	25.2	25.4	25.5	25.4	25.6	25.6	25.2333	25.4	25.4333
02:20:00	25.2	25.2	25.2	25.3	25.4	25.4	25.5	25.6	25.6	25.3333	25.4	25.4
02:21:00	25.2	25.2	25.2	25.3	25.4	25.5	25.5	25.6	25.6	25.3333	25.4	25.4333
02:22:00	25.2	25.2	25.2	25.4	25.3	25.5	25.6	25.5	25.6	25.4	25.3333	25.4333
02:23:00	25.2	25.2	25.2	25.4	25.4	25.5	25.6	25.6	25.6	25.4	25.4	25.4333
02:24:00	25.2	25.2	25.2	25.3	25.4	25.5	25.5	25.6	25.6	25.3333	25.4	25.4333
02:25:00	25.2	25.2	25.2	25.4	25.4	25.5	25.6	25.6	25.6	25.4	25.4	25.4333
02:26:00	25.2	25.2	25.3	25.4	25.4	25.6	25.6	25.6	25.7	25.4	25.4	25.5333
02:27:00	25.2	25.2	25.3	25.4	25.4	25.6	25.6	25.6	25.8	25.4	25.4	25.5667
02:28:00	25.2	25.3	25.3	25.4	25.5	25.6	25.6	25.7	25.7	25.4	25.5	25.5333
02:29:00	25.3	25.3	25.3	25.4	25.5	25.6	25.7	25.8	25.8	25.4667	25.5333	25.5667
02:30:00	25.3	25.3	25.3	25.4	25.5	25.6	25.7	25.8	25.8	25.4667	25.5333	25.5667
02:31:00	25.3	25.3	25.3	25.4	25.5	25.6	25.7	25.8	25.8	25.4667	25.5333	25.5667
02:32:00	25.3	25.3	25.3	25.4	25.4	25.6	25.6	25.6	25.8	25.4333	25.4333	25.5667
02:33:00	25.3	25.3	25.3	25.4	25.4	25.6	25.7	25.7	25.8	25.4667	25.4667	25.5667
02:34:00	25.3	25.3	25.4	25.4	25.4	25.7	25.7	25.7	25.9	25.4667	25.4667	25.6667
02:35:00	25.3	25.3	25.4	25.4	25.4	25.6	25.7	25.7	25.9	25.4667	25.4667	25.6333
02:36:00	25.3	25.3	25.3	25.4	25.4	25.7	25.7	25.7	25.8	25.4667	25.4667	25.6
02:37:00	25.3	25.3	25.4	25.4	25.4	25.7	25.7	25.7	25.9	25.4667	25.4667	25.6667
02:38:00	25.3	25.3	25.4	25.4	25.4	25.6	25.7	25.7	25.9	25.4667	25.4667	25.6333
02:39:00	25.3	25.3	25.3	25.4	25.4	25.6	25.7	25.7	25.8	25.4667	25.4667	25.5667
02:40:00	25.3	25.3	25.4	25.4	25.4	25.7	25.7	25.7	25.9	25.4667	25.4667	25.6667
02:41:00	25.3	25.3	25.4	25.4	25.4	25.7	25.7	25.7	25.9	25.4667	25.4667	25.6667
02:42:00	25.3	25.3	25.4	25.4	25.4	25.6	25.7	25.7	25.9	25.4667	25.4667	25.6333
02:43:00	25.3	25.3	25.4	25.4	25.4	25.7	25.7	25.7	25.9	25.4667	25.4667	25.6667
02:44:00	25.3	25.3	25.4	25.4	25.4	25.7	25.7	25.7	25.9	25.4667	25.4667	25.6667
02:45:00	25.3	25.3	25.4	25.4	25.4	25.7	25.7	25.7	25.9	25.4667	25.4667	25.6667
02:46:00	25.3	25.3	25.4	25.4	25.4	25.7	25.7	25.7	25.9	25.4667	25.4667	25.6667
02:47:00	25.3	25.4	25.4	25.4	25.5	25.7	25.7	25.8	25.9	25.4667	25.5667	25.6667
02:48:00	25.3	25.3	25.4	25.4	25.4	25.7	25.7	25.7	25.9	25.4667	25.4667	25.6667
02:49:00	25.3	25.4	25.3	25.4	25.5	25.6	25.7	25.8	25.8	25.4667	25.5667	25.5667
02:50:00	25.3	25.3	25.2	25.4	25.4	25.5	25.7	25.7	25.7	25.4667	25.4667	25.4667
02:51:00	25.2	25.3	25.2	25.3	25.4	25.5	25.6	25.7	25.7	25.3667	25.4667	25.4667
02:52:00	25.2	25.3	25.2	25.3	25.4	25.5	25.6	25.7	25.7	25.3667	25.4667	25.4667
02:53:00	25.3	25.3	25.3	25.4	25.4	25.6	25.7	25.7	25.8	25.4667	25.4667	25.5667
02:54:00	25.3	25.3	25.3	25.4	25.4	25.6	25.7	25.7	25.8	25.4667	25.4667	25.5667
02:55:00	25.3	25.3	25.3	25.4	25.4	25.6	25.7	25.7	25.8	25.4667	25.4667	25.5667
02:56:00	25.3	25.3	25.4	25.4	25.4	25.8	25.7	25.7	25.9	25.4667	25.4667	25.7
02:57:00	25.3	25.3	25.4	25.4	25.4	25.8	25.7	25.7	25.9	25.4667	25.4667	25.7
02:58:00	25.3	25.3	25.4	25.5	25.4	25.8	25.7	25.7	25.9	25.5	25.4667	25.7
02:59:00	25.3	25.4	25.4	25.5	25.5	25.8	25.7	25.8	25.9	25.5	25.5667	25.7
03:00:00	25.3	25.3	25.4	25.5	25.5	25.8	25.7	25.7	26	25.5	25.5	25.7333
03:01:00	25.3	25.4	25.4	25.5	25.6	25.7	25.7	25.8	25.9	25.5	25.6	25.6667
03:02:00	25.3	25.3	25.4	25.5	25.5	25.7	25.7	25.7	26	25.5	25.5	25.7
03:03:00	25.3	25.3	25.3	25.5	25.5	25.6	25.7	25.7	25.9	25.5	25.5	25.6
03:04:00	25.3	25.3	25.4	25.5	25.5	25.7	25.7	25.7	26	25.5	25.5	25.7
03:05:00	25.3	25.3	25.4	25.5	25.5	25.6	25.7	25.7	26	25.5	25.5	25.6667
03:06:00	25.3	25.4	25.4	25.5	25.5	25.7	25.7	25.8	25.9	25.5	25.5667	25.6667
03:07:00	25.3	25.4	25.4	25.5	25.6	25.7	25.7	25.8	25.9	25.5	25.6	25.6667
03:08:00	25.3	25.3	25.3	25.5	25.5	25.6	25.7	25.7	25.8	25.5	25.5	25.5667
03:09:00	25.3	25.3	25.2	25.5	25.4	25.5	25.7	25.7	25.7	25.5	25.4667	25.4667
03:10:00	25.2	25.3	25.2	25.4	25.4	25.5	25.6	25.7	25.7	25.4	25.4667	25.4667
03:11:00	25.2	25.3	25.1	25.4	25.4	25.4	25.6	25.7	25.6	25.4	25.4667	25.3667
03:12:00	25.2	25.3	25.1	25.4	25.4	25.5	25.6	25.7	25.6	25.4	25.4667	25.4
03:13:00	25.2	25.3	25.2	25.4	25.4	25.6	25.6	25.7	25.7	25.4	25.4667	25.5
03:14:00	25.2	25.3	25.3	25.4	25.4	25.7	25.6	25.7	25.8	25.4	25.4667	25.6
03:15:00	25.2	25.3	25.3	25.4	25.4	25.7	25.6	25.7	25.8	25.4	25.4667	25.6
03:16:00	25.3	25.3	25.3	25.5	25.4	25.6	25.7	25.7	25.8	25.5	25.4667	25.5667
03:17:00	25.3	25.3	25.4	25.5	25.4	25.7	25.7	25.7	25.9	25.5	25.4667	25.6667
03:18:00	25.2	25.3	25.3	25.4	25.4	25.6	25.6	25.7	25.8	25.4	25.4667	25.5667
03:19:00	25.2	25.3	25.1	25.3	25.4	25.3	25.5	25.6	25.5	25.3333	25.4333	25.3
03:20:00	25.2	25.2	25.1	25.3	25.3	25.3	25.5	25.5	25.5	25.3333	25.3333	25.3
03:21:00	25.2	25.2	25.1	25.3	25.2	25.3	25.5	25.5	25.5	25.3333	25.3	25.3
03:22:00	25.2	25.2	25	25.3	25.2	25.1	25.5	25.5	25.4	25.3333	25.3	25.1667
03:23:00	25.1	25.2	25.1	25.2	25.2	25.3	25.4	25.5	25.5	25.2333	25.3	25.3
03:24:00	25.1	25.2	25.1	25.3	25.3	25.4	25.5	25.6	25.6	25.3	25.3667	25.3667
03:25:00	25.1	25.2	25.1	25.2	25.2	25.3	25.4	25.5	25.5	25.2333	25.3	25.3
03:26:00	25.1	25.2	25.1	25.2	25.2	25.4	25.4	25.5	25.5	25.2333	25.3	25.3333
03:27:00	25.2	25.2	25.1	25.3	25.2	25.4	25.5	25.5	25.5	25.3333	25.3	25.3333
03:28:00	25.1	25.2	25.2	25.2	25.2	25.5	25.4	25.5	25.6	25.2333	25.3	25.4333
03:29:00	25.2	25.2	25.2	25.3	25.2	25.5	25.5	25.5	25.6	25.3333	25.3	25.4333
03:30:00	25.2	25.2	25.2	25.3	25.3	25.5	25.5	25.5	25.6	25.3333	25.3333	25.4333
03:31:00	25.2	25.2	25.2	25.3	25.3	25.4	25.5	25.5	25.6	25.3333	25.3333	25.4
03:32:00	25.2	25.2	25.2	25.4	25.4	25.6	25.5	25.5	25.6	25.3667	25.3667	25.4667
03:33:00	25.2	25.2	25	25.4	25.4	25.4	25.5	25.5	25.4	25.3667	25.3667	25.2667
03:34:00	25.1	25.2	25	25.3	25.4	25.4	25.4	25.5	25.4	25.2667	25.3667	25.2667
03:35:00	25	25.1	24.9	25.2	25.3	25.2	25.3	25.4	25.3	25.1667	25.2667	25.1333
03:36:00	25	25.1	24.9	25.2	25.3	25.2	25.3	25.4	25.3	25.1667	25.2667	25.1333
03:37:00	25.1	25.1	25.1	25.3	25.3	25.4	25.4	25.4	25.5	25.2667	25.2667	25.3333
03:38:00	25.1	25.1	25	25.3	25.3	25.4	25.4	25.4	25.4	25.2667	25.2667	25.2667
03:39:00	25.1	25.1	25	25.3	25.3	25.4	25.4	25.4	25.4	25.2667	25.2667	25.2667
03:40:00	25.1	25.1	25	25.3	25.3	25.4	25.4	25.4	25.4	25.2667	25.2667	25.2667
03:41:00	25	25.1	25	25.2	25.3	25.3	25.3	25.4	25.4	25.1667	25.2667	25.2333
03:42:00	25	25.1	25	25.2	25.3	25.3	25.3	25.4	25.4	25.1667	25.2667	25.2333
03:43:00	25	25.1	25	25.2	25.3	25.3	25.3	25.4	25.4	25.1667	25.2667	25.2333
03:44:00	25	25.1	25	25.2	25.3	25.3	25.3	25.4	25.5	25.1667	25.2667	25.2667
03:45:00	25	25.1	24.9	25.2	25.3	25.2	25.3	25.4	25.4	25.1667	25.2667	25.1667
03:46:00	25	25.1	24.9	25.2	25.3	25.2	25.3	25.4	25.4	25.1667	25.2667	25.1667
03:47:00	25	25.1	24.9	25.2	25.3	25.2	25.3	25.4	25.3	25.1667	25.2667	25.1333
03:48:00	25	25	25	25.2	25.2	25.3	25.3	25.3	25.4	25.1667	25.1667	25.2333
03:49:00	25	25	24.9	25.2	25.2	25.2	25.3	25.3	25.3	25.1667	25.1667	25.1333
03:50:00	25	25	25	25.2	25.2	25.3	25.3	25.3	25.4	25.1667	25.1667	25.2333
03:51:00	25	25	25	25.2	25.2	25.4	25.3	25.3	25.4	25.1667	25.1667	25.2667
03:52:00	25	25.1	25	25.2	25.3	25.4	25.3	25.4	25.4	25.1667	25.2667	25.2667
03:53:00	25	25.1	24.9	25.2	25.3	25.3	25.3	25.4	25.3	25.1667	25.2667	25.1667
03:54:00	25	25	24.8	25.2	25.2	25.2	25.3	25.3	25.2	25.1667	25.1667	25.0667
03:55:00	24.9	25	24.8	25.1	25.2	25.1	25.2	25.3	25.2	25.0667	25.1667	25.0333
03:56:00	24.9	25	24.9	25.1	25.1	25.3	25.2	25.3	25.3	25.0667	25.1333	25.1667
03:57:00	24.9	25	24.9	25.1	25.2	25.3	25.2	25.3	25.3	25.0667	25.1667	25.1667
03:58:00	25	25	24.9	25.2	25.2	25.2	25.3	25.3	25.2	25.1667	25.1667	25.1
03:59:00	25	25	25	25.2	25.2	25.2	25.3	25.3	25.4	25.1667	25.1667	25.2
04:00:00	25	25	25	25.2	25.2	25.2	25.3	25.3	25.4	25.1667	25.1667	25.2
04:01:00	25	25	25	25.2	25.2	25.3	25.3	25.3	25.4	25.1667	25.1667	25.2333
04:02:00	25	25	25.1	25.2	25.2	25.4	25.3	25.3	25.5	25.1667	25.1667	25.3333
04:03:00	25	25.1	25.1	25.2	25.3	25.4	25.3	25.4	25.5	25.1667	25.2667	25.3333
04:04:00	25.1	25.1	25.1	25.3	25.3	25.4	25.4	25.4	25.4	25.2667	25.2667	25.3
04:05:00	25.1	25.1	25.2	25.2	25.3	25.5	25.3	25.4	25.5	25.2	25.2667	25.4
04:06:00	25.1	25.1	25.2	25.3	25.3	25.5	25.4	25.4	25.5	25.2667	25.2667	25.4
04:07:00	25.1	25.1	25.1	25.2	25.3	25.4	25.3	25.4	25.4	25.2	25.2667	25.3
04:08:00	25.1	25.1	25.2	25.2	25.3	25.5	25.3	25.4	25.5	25.2	25.2667	25.4
04:09:00	25.1	25.1	25.2	25.2	25.3	25.5	25.3	25.4	25.5	25.2	25.2667	25.4
04:10:00	25.1	25.1	25.2	25.2	25.3	25.5	25.3	25.4	25.5	25.2	25.2667	25.4
04:11:00	25.1	25.1	25.2	25.2	25.2	25.6	25.3	25.3	25.5	25.2	25.2	25.4333
04:12:00	25.1	25.1	25.2	25.2	25.3	25.5	25.3	25.4	25.5	25.2	25.2667	25.4
04:13:00	25.1	25.1	25.2	25.2	25.2	25.5	25.3	25.3	25.5	25.2	25.2	25.4
04:14:00	25.1	25.2	25.2	25.2	25.3	25.5	25.3	25.4	25.5	25.2	25.3	25.4
04:15:00	25.1	25.1	25.2	25.2	25.2	25.5	25.3	25.3	25.5	25.2	25.2	25.4
04:16:00	25.2	25.2	25.2	25.3	25.3	25.5	25.4	25.4	25.5	25.3	25.3	25.4
04:17:00	25.2	25.2	25.3	25.3	25.3	25.6	25.4	25.4	25.6	25.3	25.3	25.5
04:18:00	25.2	25.2	25.3	25.3	25.3	25.6	25.4	25.4	25.6	25.3	25.3	25.5
04:19:00	25.2	25.2	25.2	25.3	25.3	25.5	25.4	25.4	25.5	25.3	25.3	25.4
04:20:00	25.2	25.2	25.3	25.3	25.3	25.6	25.5	25.5	25.7	25.3333	25.3333	25.5333
04:21:00	25.2	25.2	25.3	25.3	25.3	25.6	25.5	25.5	25.6	25.3333	25.3333	25.5
04:22:00	25.2	25.2	25.3	25.3	25.3	25.6	25.5	25.5	25.6	25.3333	25.3333	25.5
04:23:00	25.2	25.3	25.3	25.3	25.4	25.6	25.5	25.6	25.6	25.3333	25.4333	25.5
04:24:00	25.2	25.3	25.4	25.3	25.4	25.7	25.5	25.6	25.7	25.3333	25.4333	25.6
04:25:00	25.2	25.3	25.3	25.3	25.4	25.6	25.5	25.6	25.6	25.3333	25.4333	25.5
04:26:00	25.3	25.3	25.3	25.5	25.4	25.6	25.6	25.6	25.6	25.4667	25.4333	25.5
04:27:00	25.3	25.3	25.4	25.4	25.4	25.6	25.6	25.6	25.7	25.4333	25.4333	25.5667
04:28:00	25.3	25.3	25.4	25.4	25.4	25.6	25.6	25.6	25.7	25.4333	25.4333	25.5667
04:29:00	25.3	25.3	25.4	25.4	25.4	25.7	25.6	25.6	25.8	25.4333	25.4333	25.6333
04:30:00	25.3	25.3	25.4	25.4	25.4	25.7	25.6	25.6	25.8	25.4333	25.4333	25.6333
04:31:00	25.3	25.3	25.5	25.4	25.4	25.8	25.6	25.6	25.9	25.4333	25.4333	25.7333
04:32:00	25.3	25.3	25.5	25.4	25.4	25.7	25.6	25.6	25.9	25.4333	25.4333	25.7
04:33:00	25.3	25.4	25.5	25.4	25.5	25.7	25.6	25.7	25.9	25.4333	25.5333	25.7
04:34:00	25.3	25.4	25.5	25.4	25.5	25.7	25.6	25.7	25.9	25.4333	25.5333	25.7
04:35:00	25.3	25.4	25.5	25.4	25.5	25.8	25.6	25.7	25.9	25.4333	25.5333	25.7333
04:36:00	25.3	25.4	25.5	25.4	25.5	25.8	25.6	25.7	25.9	25.4333	25.5333	25.7333
04:37:00	25.4	25.4	25.5	25.5	25.5	25.8	25.7	25.7	25.8	25.5333	25.5333	25.7
04:38:00	25.4	25.4	25.5	25.6	25.5	25.8	25.7	25.7	25.8	25.5667	25.5333	25.7
04:39:00	25.3	25.4	25.5	25.4	25.5	25.8	25.7	25.8	25.9	25.4667	25.5667	25.7333
04:40:00	25.4	25.4	25.5	25.5	25.5	25.7	25.8	25.8	25.9	25.5667	25.5667	25.7
04:41:00	25.4	25.4	25.5	25.5	25.5	25.7	25.8	25.8	25.9	25.5667	25.5667	25.7
04:42:00	25.4	25.4	25.5	25.5	25.5	25.7	25.8	25.8	25.9	25.5667	25.5667	25.7
04:43:00	25.4	25.4	25.5	25.5	25.5	25.7	25.8	25.8	25.9	25.5667	25.5667	25.7
04:44:00	25.4	25.4	25.5	25.5	25.5	25.8	25.8	25.8	25.9	25.5667	25.5667	25.7333
04:45:00	25.4	25.4	25.5	25.5	25.5	25.8	25.8	25.8	25.9	25.5667	25.5667	25.7333
04:46:00	25.4	25.4	25.5	25.5	25.5	25.8	25.8	25.8	25.9	25.5667	25.5667	25.7333
04:47:00	25.4	25.4	25.5	25.5	25.5	25.8	25.8	25.8	25.9	25.5667	25.5667	25.7333
04:48:00	25.4	25.4	25.5	25.6	25.5	25.8	25.8	25.8	25.9	25.6	25.5667	25.7333
04:49:00	25.4	25.4	25.5	25.6	25.5	25.8	25.8	25.8	25.9	25.6	25.5667	25.7333
04:50:00	25.4	25.4	25.5	25.6	25.5	25.8	25.8	25.8	25.9	25.6	25.5667	25.7333
04:51:00	25.4	25.4	25.5	25.6	25.5	25.8	25.8	25.8	25.9	25.6	25.5667	25.7333
04:52:00	25.5	25.4	25.5	25.7	25.5	25.8	25.9	25.8	25.9	25.7	25.5667	25.7333
04:53:00	25.5	25.5	25.5	25.7	25.6	25.8	25.9	25.9	25.9	25.7	25.6667	25.7333
04:54:00	25.5	25.4	25.5	25.7	25.6	25.8	25.9	25.8	25.9	25.7	25.6	25.7333
04:55:00	25.5	25.4	25.3	25.7	25.5	25.6	25.9	25.8	25.8	25.7	25.5667	25.5667
04:56:00	25.4	25.4	25.3	25.6	25.6	25.6	25.8	25.8	25.8	25.6	25.6	25.5667
04:57:00	25.4	25.4	25.2	25.6	25.6	25.5	25.8	25.8	25.7	25.6	25.6	25.4667
04:58:00	25.4	25.4	25.3	25.6	25.6	25.6	25.8	25.8	25.8	25.6	25.6	25.5667
04:59:00	25.4	25.4	25.2	25.6	25.6	25.5	25.8	25.8	25.7	25.6	25.6	25.4667
05:00:00	25.4	25.4	25.1	25.6	25.6	25.4	25.8	25.8	25.6	25.6	25.6	25.3667
05:01:00	25.3	25.4	25.1	25.5	25.5	25.4	25.7	25.8	25.5	25.5	25.5667	25.3333
05:02:00	25.3	25.4	25.1	25.5	25.6	25.4	25.7	25.8	25.5	25.5	25.6	25.3333
05:03:00	25.3	25.3	25.1	25.5	25.5	25.4	25.7	25.7	25.5	25.5	25.5	25.3333
05:04:00	25.3	25.3	25.1	25.5	25.5	25.3	25.7	25.7	25.5	25.5	25.5	25.3
05:05:00	25.3	25.3	25	25.5	25.5	25.2	25.7	25.7	25.4	25.5	25.5	25.2
05:06:00	25.3	25.2	24.8	25.5	25.4	25	25.7	25.6	25.2	25.5	25.4	25
05:07:00	25.3	25.2	25	25.5	25.4	25.3	25.7	25.6	25.4	25.5	25.4	25.2333
05:08:00	25.2	25.2	25	25.4	25.4	25.3	25.6	25.6	25.4	25.4	25.4	25.2333
05:09:00	25.2	25.2	24.9	25.4	25.4	25.2	25.6	25.6	25.3	25.4	25.4	25.1333
05:10:00	25.2	25.1	24.9	25.4	25.3	25.2	25.6	25.5	25.3	25.4	25.3	25.1333
05:11:00	25.1	25.1	24.9	25.3	25.3	25.2	25.5	25.5	25.3	25.3	25.3	25.1333
05:12:00	25	25.1	24.7	25.2	25.3	24.9	25.4	25.5	25.1	25.2	25.3	24.9
05:13:00	25	25	24.6	25.2	25.2	24.9	25.4	25.4	25	25.2	25.2	24.8333
05:14:00	25	25	24.4	25.2	25.2	24.7	25.4	25.4	24.8	25.2	25.2	24.6333
05:15:00	24.9	24.8	24.4	25.1	25	24.7	25.3	25.2	24.8	25.1	25	24.6333
05:16:00	24.8	24.8	24.2	25	25	24.5	25.2	25.2	24.6	25	25	24.4333
05:17:00	24.7	24.7	24.3	24.9	24.9	24.6	25.1	25.1	24.7	24.9	24.9	24.5333
05:18:00	24.6	24.7	24.4	24.8	24.9	24.7	25	25.1	24.8	24.8	24.9	24.6333
05:19:00	24.6	24.7	24.4	24.8	24.8	24.7	25	25.1	24.8	24.8	24.8667	24.6333
05:20:00	24.6	24.7	24.5	24.8	24.9	24.8	25	25.1	24.9	24.8	24.9	24.7333
05:21:00	24.6	24.7	24.4	24.8	24.9	24.7	25	25.1	24.8	24.8	24.9	24.6333
05:22:00	24.6	24.7	24.4	24.8	24.9	24.7	25	25.1	24.8	24.8	24.9	24.6333
05:23:00	24.6	24.6	24.4	24.8	24.7	24.7	25	25	24.8	24.8	24.7667	24.6333
05:24:00	24.5	24.6	24.4	24.7	24.8	24.7	24.9	25	24.8	24.7	24.8	24.6333
05:25:00	24.6	24.6	24.4	24.8	24.8	24.7	25	25	24.8	24.8	24.8	24.6333
05:26:00	24.6	24.6	24.4	24.8	24.8	24.7	25	25	24.8	24.8	24.8	24.6333
05:27:00	24.7	24.6	24.3	24.9	24.8	24.5	25.1	25	24.7	24.9	24.8	24.5
05:28:00	24.5	24.5	24.3	24.7	24.7	24.5	24.9	24.9	24.7	24.7	24.7	24.5
05:29:00	24.5	24.6	24.5	24.7	24.8	24.7	24.9	25	24.9	24.7	24.8	24.7
05:30:00	24.6	24.6	24.3	24.8	24.8	24.5	25	25	24.7	24.8	24.8	24.5
05:31:00	24.5	24.5	24.1	24.7	24.7	24.4	24.9	24.9	24.5	24.7	24.7	24.3333
05:32:00	24.5	24.5	24.1	24.7	24.7	24.4	24.9	24.9	24.5	24.7	24.7	24.3333
05:33:00	24.4	24.4	24.3	24.6	24.6	24.6	24.8	24.8	24.7	24.6	24.6	24.5333
05:34:00	24.5	24.5	24.2	24.7	24.7	24.5	24.9	24.9	24.6	24.7	24.7	24.4333
05:35:00	24.5	24.5	24.4	24.7	24.7	24.6	24.9	24.9	24.8	24.7	24.7	24.6
05:36:00	24.5	24.5	24.4	24.7	24.6	24.6	24.9	24.9	24.8	24.7	24.6667	24.6
05:37:00	24.5	24.5	24.4	24.7	24.7	24.6	24.9	24.9	24.8	24.7	24.7	24.6
05:38:00	24.5	24.5	24.3	24.7	24.6	24.6	24.9	24.9	24.7	24.7	24.6667	24.5333
05:39:00	24.5	24.5	24.3	24.7	24.7	24.6	24.9	24.9	24.7	24.7	24.7	24.5333
05:40:00	24.5	24.5	24.3	24.7	24.7	24.6	24.9	24.9	24.7	24.7	24.7	24.5333
05:41:00	24.4	24.5	24.4	24.6	24.7	24.7	24.8	24.9	24.8	24.6	24.7	24.6333
05:42:00	24.5	24.5	24.4	24.7	24.7	24.7	24.9	24.9	24.8	24.7	24.7	24.6333
05:43:00	24.5	24.5	24.4	24.7	24.7	24.7	24.9	24.9	24.8	24.7	24.7	24.6333
05:44:00	24.5	24.5	24.3	24.7	24.7	24.6	24.9	24.9	24.7	24.7	24.7	24.5333
05:45:00	24.5	24.5	24.3	24.7	24.7	24.6	24.9	24.9	24.8	24.7	24.7	24.5667
05:46:00	24.4	24.5	24.4	24.6	24.7	24.7	24.8	24.9	24.9	24.6	24.7	24.6667
05:47:00	24.4	24.5	24.3	24.6	24.7	24.5	24.8	24.9	24.7	24.6	24.7	24.5
05:48:00	24.5	24.5	24.3	24.7	24.7	24.6	24.9	24.9	24.8	24.7	24.7	24.5667
05:49:00	24.5	24.5	24.3	24.7	24.7	24.6	24.9	24.9	24.7	24.7	24.7	24.5333
05:50:00	24.5	24.5	24.2	24.6	24.6	24.4	24.8	24.8	24.6	24.6333	24.6333	24.4
05:51:00	24.5	24.5	24.4	24.6	24.6	24.6	24.8	24.8	24.8	24.6333	24.6333	24.6
05:52:00	24.4	24.4	24.2	24.5	24.5	24.4	24.7	24.7	24.6	24.5333	24.5333	24.4
05:53:00	24.4	24.4	24.3	24.5	24.5	24.5	24.7	24.7	24.7	24.5333	24.5333	24.5
05:54:00	24.4	24.4	24.4	24.5	24.5	24.6	24.7	24.7	24.8	24.5333	24.5333	24.6
05:55:00	24.4	24.4	24.2	24.5	24.4	24.4	24.7	24.7	24.5	24.5333	24.5	24.3667
05:56:00	24.4	24.4	24.3	24.5	24.5	24.5	24.7	24.7	24.6	24.5333	24.5333	24.4667
05:57:00	24.4	24.4	24.2	24.5	24.5	24.4	24.7	24.7	24.5	24.5333	24.5333	24.3667
05:58:00	24.4	24.4	24.3	24.5	24.4	24.5	24.7	24.7	24.6	24.5333	24.5	24.4667
05:59:00	24.4	24.4	24.3	24.4	24.4	24.5	24.7	24.7	24.6	24.5	24.5	24.4667
06:00:00	24.4	24.4	24.2	24.5	24.4	24.3	24.7	24.7	24.5	24.5333	24.5	24.3333
06:01:00	24.4	24.4	24.2	24.5	24.4	24.3	24.7	24.7	24.5	24.5333	24.5	24.3333
06:02:00	24.4	24.4	24.3	24.6	24.5	24.5	24.7	24.7	24.6	24.5667	24.5333	24.4667
06:03:00	24.4	24.4	24.4	24.4	24.4	24.5	24.7	24.7	24.7	24.5	24.5	24.5333
06:04:00	24.4	24.4	24.4	24.4	24.4	24.5	24.7	24.7	24.7	24.5	24.5	24.5333
06:05:00	24.5	24.4	24.4	24.5	24.4	24.5	24.8	24.7	24.7	24.6	24.5	24.5333
06:06:00	24.4	24.4	24.3	24.4	24.4	24.4	24.7	24.7	24.6	24.5	24.5	24.4333
06:07:00	24.5	24.5	24.5	24.5	24.5	24.6	24.8	24.8	24.8	24.6	24.6	24.6333
06:08:00	24.5	24.5	24.5	24.6	24.5	24.7	24.8	24.8	24.8	24.6333	24.6	24.6667
06:09:00	24.5	24.5	24.4	24.6	24.5	24.6	24.8	24.8	24.7	24.6333	24.6	24.5667
06:10:00	24.5	24.5	24.5	24.5	24.5	24.6	24.8	24.8	24.8	24.6	24.6	24.6333
06:11:00	24.5	24.5	24.4	24.6	24.5	24.5	24.8	24.8	24.7	24.6333	24.6	24.5333
06:12:00	24.5	24.5	24.4	24.5	24.5	24.5	24.8	24.8	24.7	24.6	24.6	24.5333
06:13:00	24.5	24.5	24.2	24.5	24.5	24.4	24.8	24.8	24.5	24.6	24.6	24.3667
06:14:00	24.5	24.5	24.2	24.5	24.5	24.3	24.8	24.8	24.5	24.6	24.6	24.3333
06:15:00	24.5	24.4	24.4	24.5	24.4	24.6	24.8	24.7	24.7	24.6	24.5	24.5667
06:16:00	24.5	24.5	24.4	24.5	24.5	24.5	24.8	24.8	24.7	24.6	24.6	24.5333
06:17:00	24.5	24.5	24.3	24.5	24.5	24.4	24.8	24.8	24.6	24.6	24.6	24.4333
06:18:00	24.5	24.5	24.3	24.5	24.5	24.5	24.8	24.8	24.6	24.6	24.6	24.4667
06:19:00	24.5	24.5	24.3	24.5	24.5	24.5	24.8	24.8	24.6	24.6	24.6	24.4667
06:20:00	24.5	24.5	24.3	24.5	24.5	24.5	24.8	24.8	24.6	24.6	24.6	24.4667
06:21:00	24.4	24.5	24.3	24.4	24.5	24.5	24.7	24.8	24.6	24.5	24.6	24.4667
06:22:00	24.4	24.4	24.2	24.4	24.4	24.3	24.7	24.7	24.5	24.5	24.5	24.3333
06:23:00	24.4	24.4	24.3	24.5	24.4	24.4	24.7	24.7	24.6	24.5333	24.5	24.4333
06:24:00	24.4	24.4	24.3	24.4	24.4	24.4	24.7	24.7	24.6	24.5	24.5	24.4333
06:25:00	24.4	24.4	24.3	24.4	24.4	24.5	24.7	24.7	24.6	24.5	24.5	24.4667
06:26:00	24.4	24.4	24.2	24.4	24.4	24.4	24.7	24.7	24.5	24.5	24.5	24.3667
06:27:00	24.4	24.4	24.2	24.4	24.4	24.4	24.7	24.7	24.5	24.5	24.5	24.3667
06:28:00	24.4	24.4	24.3	24.4	24.4	24.5	24.7	24.7	24.6	24.5	24.5	24.4667
06:29:00	24.4	24.4	24.4	24.4	24.4	24.5	24.7	24.7	24.7	24.5	24.5	24.5333
06:30:00	24.4	24.4	24.4	24.4	24.4	24.5	24.7	24.7	24.7	24.5	24.5	24.5333
06:31:00	24.4	24.4	24.3	24.4	24.4	24.4	24.7	24.7	24.6	24.5	24.5	24.4333
06:32:00	24.4	24.5	24.3	24.5	24.6	24.5	24.7	24.8	24.6	24.5333	24.6333	24.4667
06:33:00	24.4	24.4	24.4	24.4	24.4	24.6	24.7	24.7	24.7	24.5	24.5	24.5667
06:34:00	24.5	24.5	24.4	24.5	24.5	24.6	24.8	24.8	24.7	24.6	24.6	24.5667
06:35:00	24.5	24.5	24.4	24.6	24.6	24.6	24.8	24.8	24.7	24.6333	24.6333	24.5667
06:36:00	24.4	24.5	24.3	24.5	24.6	24.5	24.7	24.8	24.6	24.5333	24.6333	24.4667
06:37:00	24.4	24.5	24.3	24.4	24.5	24.4	24.7	24.8	24.7	24.5	24.6	24.4667
06:38:00	24.4	24.4	24.2	24.4	24.5	24.4	24.7	24.7	24.6	24.5	24.5333	24.4
06:39:00	24.4	24.4	24.3	24.5	24.5	24.6	24.7	24.7	24.7	24.5333	24.5333	24.5333
06:40:00	24.4	24.4	24.1	24.4	24.4	24.3	24.7	24.7	24.5	24.5	24.5	24.3
06:41:00	24.4	24.4	24.2	24.4	24.4	24.4	24.7	24.7	24.6	24.5	24.5	24.4
06:42:00	24.4	24.4	24.2	24.5	24.5	24.5	24.7	24.7	24.6	24.5333	24.5333	24.4333
06:43:00	24.4	24.4	24.1	24.6	24.5	24.3	24.7	24.7	24.5	24.5667	24.5333	24.3
06:44:00	24.4	24.4	24.2	24.5	24.5	24.4	24.7	24.7	24.6	24.5333	24.5333	24.4
06:45:00	24.4	24.4	24.3	24.5	24.5	24.6	24.7	24.7	24.7	24.5333	24.5333	24.5333
06:46:00	24.3	24.4	24.2	24.4	24.5	24.5	24.6	24.7	24.6	24.4333	24.5333	24.4333
06:47:00	24.3	24.3	24.2	24.4	24.4	24.5	24.6	24.6	24.6	24.4333	24.4333	24.4333
06:48:00	24.3	24.4	24.2	24.4	24.5	24.5	24.6	24.7	24.6	24.4333	24.5333	24.4333
06:49:00	24.3	24.4	24.1	24.4	24.5	24.4	24.6	24.7	24.5	24.4333	24.5333	24.3333
06:50:00	24.3	24.3	24.2	24.4	24.4	24.5	24.6	24.6	24.6	24.4333	24.4333	24.4333
06:51:00	24.4	24.4	24.3	24.6	24.5	24.5	24.7	24.7	24.7	24.5667	24.5333	24.5
06:52:00	24.4	24.4	24.3	24.5	24.5	24.5	24.7	24.7	24.7	24.5333	24.5333	24.5
06:53:00	24.4	24.4	24.2	24.5	24.5	24.4	24.7	24.7	24.6	24.5333	24.5333	24.4
06:54:00	24.4	24.4	24.2	24.6	24.5	24.5	24.7	24.7	24.6	24.5667	24.5333	24.4333
06:55:00	24.3	24.4	24.2	24.5	24.5	24.5	24.6	24.7	24.5	24.4667	24.5333	24.4
06:56:00	24.3	24.4	24.2	24.4	24.5	24.5	24.6	24.7	24.6	24.4333	24.5333	24.4333
06:57:00	24.4	24.4	24.3	24.5	24.5	24.6	24.7	24.7	24.7	24.5333	24.5333	24.5333
06:58:00	24.4	24.4	24.4	24.5	24.5	24.7	24.7	24.7	24.8	24.5333	24.5333	24.6333
06:59:00	24.4	24.4	24.4	24.6	24.5	24.7	24.7	24.7	24.8	24.5667	24.5333	24.6333
07:00:00	24.4	24.4	24.4	24.5	24.5	24.7	24.7	24.7	24.8	24.5333	24.5333	24.6333
07:01:00	24.4	24.4	24.4	24.6	24.5	24.7	24.7	24.7	24.8	24.5667	24.5333	24.6333
07:02:00	24.4	24.4	24.2	24.5	24.5	24.5	24.7	24.7	24.6	24.5333	24.5333	24.4333
07:03:00	24.4	24.4	24.2	24.6	24.5	24.4	24.8	24.8	24.7	24.6	24.5667	24.4333
07:04:00	24.4	24.4	24.2	24.5	24.5	24.4	24.7	24.7	24.6	24.5333	24.5333	24.4
07:05:00	24.4	24.4	24.3	24.5	24.5	24.5	24.8	24.8	24.8	24.5667	24.5667	24.5333
07:06:00	24.4	24.4	24.3	24.5	24.5	24.6	24.8	24.8	24.8	24.5667	24.5667	24.5667
07:07:00	24.4	24.4	24.3	24.6	24.5	24.5	24.8	24.8	24.8	24.6	24.5667	24.5333
07:08:00	24.4	24.4	24.2	24.6	24.5	24.5	24.7	24.7	24.6	24.5667	24.5333	24.4333
07:09:00	24.4	24.4	24.2	24.5	24.5	24.5	24.7	24.7	24.6	24.5333	24.5333	24.4333
07:10:00	24.3	24.4	24.1	24.5	24.5	24.4	24.7	24.8	24.6	24.5	24.5667	24.3667
07:11:00	24.4	24.4	24.3	24.6	24.5	24.6	24.8	24.8	24.8	24.6	24.5667	24.5667
07:12:00	24.4	24.4	24.3	24.6	24.5	24.6	24.8	24.8	24.8	24.6	24.5667	24.5667
07:13:00	24.4	24.4	24.3	24.5	24.5	24.6	24.8	24.8	24.8	24.5667	24.5667	24.5667
07:14:00	24.4	24.4	24.3	24.5	24.5	24.6	24.8	24.8	24.8	24.5667	24.5667	24.5667
07:15:00	24.4	24.4	24.2	24.5	24.5	24.5	24.8	24.8	24.7	24.5667	24.5667	24.4667
07:16:00	24.4	24.4	24.2	24.5	24.5	24.5	24.8	24.8	24.7	24.5667	24.5667	24.4667
07:17:00	24.4	24.4	24.3	24.5	24.5	24.6	24.8	24.8	24.8	24.5667	24.5667	24.5667
07:18:00	24.4	24.4	24.3	24.5	24.5	24.7	24.8	24.8	24.8	24.5667	24.5667	24.6
07:19:00	24.4	24.4	24.3	24.4	24.4	24.6	24.7	24.7	24.7	24.5	24.5	24.5333
07:20:00	24.4	24.4	24.3	24.5	24.5	24.6	24.7	24.7	24.8	24.5333	24.5333	24.5667
07:21:00	24.4	24.4	24.3	24.5	24.5	24.7	24.7	24.7	24.9	24.5333	24.5333	24.6333
07:22:00	24.4	24.4	24.3	24.5	24.5	24.7	24.7	24.7	24.9	24.5333	24.5333	24.6333
07:23:00	24.4	24.4	24.3	24.6	24.5	24.8	24.8	24.7	24.9	24.6	24.5333	24.6667
07:24:00	24.4	24.4	24.1	24.6	24.5	24.5	24.8	24.7	24.7	24.6	24.5333	24.4333
07:25:00	24.4	24.4	24.3	24.5	24.6	24.7	24.7	24.8	24.9	24.5333	24.6	24.6333
07:26:00	24.4	24.4	24.3	24.5	24.5	24.7	24.7	24.7	25	24.5333	24.5333	24.6667
07:27:00	24.4	24.4	24.3	24.5	24.5	24.7	24.7	24.7	25	24.5333	24.5333	24.6667
07:28:00	24.4	24.4	24.2	24.4	24.4	24.5	24.6	24.6	24.8	24.4667	24.4667	24.5
07:29:00	24.3	24.3	24.2	24.3	24.3	24.5	24.5	24.6	24.8	24.3667	24.4	24.5
07:30:00	24.3	24.4	24.1	24.3	24.4	24.4	24.5	24.6	24.7	24.3667	24.4667	24.4
07:31:00	24.4	24.4	24.3	24.5	24.5	24.8	24.6	24.7	24.9	24.5	24.5333	24.6667
07:32:00	24.4	24.4	24.3	24.5	24.5	24.7	24.7	24.7	24.8	24.5333	24.5333	24.6
07:33:00	24.4	24.4	24.3	24.5	24.5	24.7	24.7	24.7	24.8	24.5333	24.5333	24.6
07:34:00	24.4	24.4	24.4	24.5	24.5	24.9	24.8	24.8	25	24.5667	24.5667	24.7667
07:35:00	24.4	24.4	24.3	24.5	24.5	24.8	24.8	24.8	24.9	24.5667	24.5667	24.6667
07:36:00	24.4	24.4	24.4	24.5	24.5	24.8	24.8	24.8	25	24.5667	24.5667	24.7333
07:37:00	24.4	24.4	24.4	24.5	24.6	24.7	24.8	24.8	24.9	24.5667	24.6	24.6667
07:38:00	24.4	24.4	24.3	24.5	24.5	24.6	24.8	24.8	24.8	24.5667	24.5667	24.5667
07:39:00	24.4	24.4	24.2	24.5	24.5	24.5	24.8	24.8	24.7	24.5667	24.5667	24.4667
07:40:00	24.4	24.4	24.2	24.5	24.5	24.5	24.8	24.8	24.6	24.5667	24.5667	24.4333
07:41:00	24.3	24.4	24.2	24.4	24.5	24.5	24.7	24.8	24.7	24.4667	24.5667	24.4667
07:42:00	24.3	24.4	24.2	24.4	24.5	24.5	24.7	24.8	24.7	24.4667	24.5667	24.4667
07:43:00	24.3	24.4	24.2	24.4	24.5	24.4	24.7	24.8	24.7	24.4667	24.5667	24.4333
07:44:00	24.3	24.4	24.1	24.4	24.5	24.4	24.7	24.8	24.6	24.4667	24.5667	24.3667
07:45:00	24.3	24.4	24.3	24.4	24.5	24.6	24.7	24.8	24.8	24.4667	24.5667	24.5667
07:46:00	24.3	24.4	24.2	24.4	24.5	24.6	24.7	24.8	24.8	24.4667	24.5667	24.5333
07:47:00	24.4	24.4	24.3	24.5	24.5	24.7	24.8	24.8	24.9	24.5667	24.5667	24.6333
07:48:00	24.4	24.4	24.4	24.6	24.5	24.7	24.8	24.8	24.9	24.6	24.5667	24.6667
07:49:00	24.4	24.4	24.4	24.6	24.5	24.7	24.8	24.8	24.9	24.6	24.5667	24.6667
07:50:00	24.4	24.4	24.4	24.6	24.5	24.7	24.8	24.8	24.9	24.6	24.5667	24.6667
07:51:00	24.4	24.4	24.4	24.6	24.6	24.7	24.8	24.8	24.8	24.6	24.6	24.6333
07:52:00	24.5	24.4	24.5	24.7	24.6	24.8	24.9	24.8	24.9	24.7	24.6	24.7333
07:53:00	24.5	24.5	24.5	24.7	24.7	24.9	24.9	24.9	24.9	24.7	24.7	24.7667
07:54:00	24.5	24.4	24.2	24.7	24.6	24.6	24.9	24.8	24.6	24.7	24.6	24.4667
07:55:00	24.4	24.4	24.2	24.6	24.6	24.6	24.8	24.8	24.6	24.6	24.6	24.4667
07:56:00	24.4	24.4	24.4	24.6	24.6	24.8	24.8	24.9	24.9	24.6	24.6333	24.7
07:57:00	24.4	24.4	24.3	24.6	24.6	24.6	24.8	24.8	24.8	24.6	24.6	24.5667
07:58:00	24.4	24.4	24.3	24.7	24.7	24.8	24.9	24.9	24.9	24.6667	24.6667	24.6667
07:59:00	24.4	24.4	24.3	24.7	24.7	24.8	24.9	24.9	24.9	24.6667	24.6667	24.6667
08:00:00	24.5	24.4	24.4	24.8	24.7	24.9	25	24.9	25.1	24.7667	24.6667	24.8
08:01:00	24.5	24.5	24.4	24.8	24.8	24.8	25	25	25	24.7667	24.7667	24.7333
08:02:00	24.5	24.4	24.3	24.8	24.7	24.7	25	24.9	24.9	24.7667	24.6667	24.6333
08:03:00	24.5	24.5	24.4	24.8	24.8	24.8	25	25	25	24.7667	24.7667	24.7333
08:04:00	24.5	24.5	24.5	24.8	24.8	24.9	25	25	25.1	24.7667	24.7667	24.8333
08:05:00	24.5	24.5	24.4	24.8	24.7	24.7	25	25	24.9	24.7667	24.7333	24.6667
08:06:00	24.5	24.5	24.5	24.8	24.7	24.9	25	25	25	24.7667	24.7333	24.8
08:07:00	24.5	24.5	24.5	24.7	24.7	24.9	25	25	25	24.7333	24.7333	24.8
08:08:00	24.5	24.5	24.4	24.7	24.7	24.8	25	25	24.9	24.7333	24.7333	24.7
08:09:00	24.5	24.5	24.5	24.7	24.7	24.9	25	25	25.1	24.7333	24.7333	24.8333
08:10:00	24.5	24.6	24.5	24.7	24.8	25	25	25.1	25.1	24.7333	24.8333	24.8667
08:11:00	24.6	24.6	24.5	24.8	24.8	25	25.1	25.1	25.1	24.8333	24.8333	24.8667
08:12:00	24.6	24.6	24.5	24.8	24.8	24.9	25.1	25.1	25.1	24.8333	24.8333	24.8333
08:13:00	24.6	24.6	24.5	24.8	24.8	24.9	25.1	25.1	25.1	24.8333	24.8333	24.8333
08:14:00	24.6	24.6	24.6	24.8	24.8	25	25.1	25.1	25.2	24.8333	24.8333	24.9333
08:15:00	24.6	24.6	24.5	24.9	24.8	24.9	25.2	25.1	25.1	24.9	24.8333	24.8333
08:16:00	24.6	24.6	24.6	24.8	24.7	25	25.1	25	25.2	24.8333	24.7667	24.9333
08:17:00	24.6	24.7	24.6	24.8	24.9	25.1	25.1	25.2	25.2	24.8333	24.9333	24.9667
08:18:00	24.7	24.7	24.7	24.9	24.9	25	25.2	25.2	25.3	24.9333	24.9333	25
08:19:00	24.7	24.7	24.7	24.9	24.9	25.3	25.2	25.2	25.3	24.9333	24.9333	25.1
08:20:00	24.7	24.7	24.7	24.9	24.9	25.2	25.2	25.2	25.4	24.9333	24.9333	25.1
08:21:00	24.7	24.7	24.7	24.8	24.8	25.1	25.1	25.1	25.3	24.8667	24.8667	25.0333
08:22:00	24.8	24.8	24.8	24.9	24.9	25.2	25.2	25.2	25.4	24.9667	24.9667	25.1333
08:23:00	24.8	24.8	24.7	24.9	25	25.1	25.2	25.2	25.3	24.9667	25	25.0333
08:24:00	24.8	24.8	24.8	25	25	25.3	25.3	25.3	25.6	25.0333	25.0333	25.2333
08:25:00	24.8	24.8	24.8	25	25	25.1	25.3	25.3	25.6	25.0333	25.0333	25.1667
08:26:00	24.8	24.8	24.8	25	25	25.2	25.3	25.3	25.5	25.0333	25.0333	25.1667
08:27:00	24.8	24.8	24.8	25	25	25.1	25.3	25.3	25.5	25.0333	25.0333	25.1333
08:28:00	24.8	24.8	24.8	25	25	25.2	25.3	25.3	25.4	25.0333	25.0333	25.1333
08:29:00	24.9	24.9	24.8	25	25	25.1	25.3	25.3	25.3	25.0667	25.0667	25.0667
08:30:00	24.9	24.9	24.8	25.1	25.1	25.1	25.4	25.4	25.3	25.1333	25.1333	25.0667
08:31:00	24.9	24.8	24.7	25.1	25	25.1	25.4	25.3	25.3	25.1333	25.0333	25.0333
08:32:00	24.9	24.9	24.8	25.1	25.1	25.2	25.4	25.4	25.4	25.1333	25.1333	25.1333
08:33:00	24.9	24.9	24.8	25.1	25.1	25.1	25.4	25.4	25.3	25.1333	25.1333	25.0667
08:34:00	24.9	24.9	24.8	25.1	25.1	25.1	25.4	25.4	25.3	25.1333	25.1333	25.0667
08:35:00	24.9	24.9	24.8	25.1	25.1	25.2	25.4	25.4	25.3	25.1333	25.1333	25.1
08:36:00	24.9	24.9	24.7	25.1	25.1	25.1	25.4	25.4	25.2	25.1333	25.1333	25
08:37:00	24.9	24.9	24.8	25.1	25.1	25.2	25.4	25.4	25.3	25.1333	25.1333	25.1
08:38:00	24.9	24.9	24.8	25.2	25.1	25.2	25.4	25.4	25.3	25.1667	25.1333	25.1
08:39:00	24.9	24.9	24.8	25.1	25.1	25.1	25.4	25.3	25.3	25.1333	25.1	25.0667
08:40:00	24.9	24.8	24.8	25.2	25	25.1	25.4	25.2	25.3	25.1667	25	25.0667
08:41:00	24.9	24.9	24.8	25	25	25.1	25.3	25.2	25.3	25.0667	25.0333	25.0667
08:42:00	24.9	24.9	24.8	25.1	25	25.1	25.4	25.3	25.3	25.1333	25.0667	25.0667
08:43:00	24.8	24.9	24.9	24.9	25	25.2	25.2	25.3	25.4	24.9667	25.0667	25.1667
08:44:00	24.8	24.9	24.9	24.9	25	25.2	25.2	25.2	25.4	24.9667	25.0333	25.1667
08:45:00	24.8	24.9	24.9	24.9	25	25.2	25.2	25.2	25.4	24.9667	25.0333	25.1667
08:46:00	24.8	25	24.9	24.9	25.1	25.2	25.2	25.3	25.4	24.9667	25.1333	25.1667
08:47:00	24.8	25	24.9	24.9	25.1	25.3	25.2	25.3	25.4	24.9667	25.1333	25.2
08:48:00	24.9	25	24.9	25.1	25.1	25.3	25.4	25.3	25.4	25.1333	25.1333	25.2
08:49:00	24.9	25	25	25.1	25	25.3	25.4	25.3	25.5	25.1333	25.1	25.2667
08:50:00	24.9	25	25	25	25.1	25.4	25.4	25.4	25.5	25.1	25.1667	25.3
08:51:00	24.9	25	25	25	25.1	25.4	25.4	25.4	25.6	25.1	25.1667	25.3333
08:52:00	24.9	25	25	25	25.1	25.3	25.4	25.4	25.6	25.1	25.1667	25.3
08:53:00	24.9	25.1	25	25.1	25.3	25.4	25.4	25.6	25.6	25.1333	25.3333	25.3333
08:54:00	24.9	25.1	25.1	25.1	25.3	25.6	25.4	25.6	25.7	25.1333	25.3333	25.4667
08:55:00	25	25.1	25.1	25.2	25.3	25.6	25.5	25.5	25.7	25.2333	25.3	25.4667
08:56:00	25	25.1	25.1	25.2	25.3	25.5	25.5	25.5	25.7	25.2333	25.3	25.4333
08:57:00	25	25.1	25.1	25.2	25.3	25.5	25.5	25.5	25.7	25.2333	25.3	25.4333
08:58:00	25	25.1	25.1	25.2	25.3	25.6	25.5	25.6	25.7	25.2333	25.3333	25.4667
08:59:00	25	25.1	25.1	25.2	25.3	25.7	25.5	25.5	25.7	25.2333	25.3	25.5
09:00:00	25	25.1	25.1	25.1	25.2	25.6	25.4	25.4	25.6	25.1667	25.2333	25.4333
09:01:00	25	25.1	25	25.1	25.2	25.5	25.4	25.4	25.5	25.1667	25.2333	25.3333
09:02:00	25	25.1	25.1	25.2	25.3	25.7	25.4	25.4	25.6	25.2	25.2667	25.4667
09:03:00	24.9	25.1	25	25	25.3	25.6	25.3	25.4	25.7	25.0667	25.2667	25.4333
09:04:00	24.9	25.1	25	25	25.2	25.7	25.3	25.5	25.7	25.0667	25.2667	25.4667
09:05:00	24.9	25.1	25	24.9	25.1	25.5	25.3	25.5	25.8	25.0333	25.2333	25.4333
09:06:00	24.9	25.1	25.1	25	25.2	25.6	25.3	25.5	25.9	25.0667	25.2667	25.5333
09:07:00	24.9	25.1	25.1	25	25.2	25.7	25.3	25.5	26	25.0667	25.2667	25.6
09:08:00	24.9	25.1	25.1	25	25.2	25.6	25.3	25.5	25.9	25.0667	25.2667	25.5333
09:09:00	25	25.1	25.1	25.1	25.2	25.6	25.4	25.5	25.8	25.1667	25.2667	25.5
09:10:00	25	25.1	25.1	25.1	25.2	25.6	25.4	25.5	25.8	25.1667	25.2667	25.5
09:11:00	25	25.1	25.1	25.1	25.2	25.6	25.4	25.5	25.8	25.1667	25.2667	25.5
09:12:00	24.9	25.1	25.1	25	25.2	25.6	25.3	25.5	25.8	25.0667	25.2667	25.5
09:13:00	25	25.1	25.1	25	25.1	25.6	25.3	25.4	25.7	25.1	25.2	25.4667
09:14:00	25	25.1	25.1	25.2	25.2	25.6	25.4	25.4	25.7	25.2	25.2333	25.4667
09:15:00	25	25.2	25.1	25.2	25.3	25.5	25.4	25.5	25.7	25.2	25.3333	25.4333
09:16:00	25	25.2	25.1	25.1	25.3	25.7	25.4	25.5	25.7	25.1667	25.3333	25.5
09:17:00	25	25.2	25.2	25.1	25.3	25.8	25.4	25.6	25.8	25.1667	25.3667	25.6
09:18:00	25	25.2	25.2	25.1	25.3	25.8	25.4	25.6	25.9	25.1667	25.3667	25.6333
09:19:00	25	25.2	25.2	25.1	25.3	25.8	25.4	25.6	26.1	25.1667	25.3667	25.7
09:20:00	25	25.2	25.2	25.1	25.3	25.8	25.4	25.6	26.1	25.1667	25.3667	25.7
09:21:00	25.1	25.2	25.2	25.3	25.4	25.8	25.5	25.6	26.1	25.3	25.4	25.7
09:22:00	25.1	25.3	25.2	25.2	25.4	25.8	25.4	25.6	26	25.2333	25.4333	25.6667
09:23:00	25.1	25.3	25.2	25.2	25.4	25.8	25.5	25.6	26.1	25.2667	25.4333	25.7
09:24:00	25.1	25.3	25.3	25.2	25.4	25.8	25.5	25.6	26.2	25.2667	25.4333	25.7667
09:25:00	25.1	25.3	25.2	25.3	25.5	25.9	25.7	25.7	26.1	25.3667	25.5	25.7333
09:26:00	25.1	25.3	25.2	25.2	25.3	25.8	25.6	25.6	26	25.3	25.4	25.6667
09:27:00	25.1	25.3	25.2	25.2	25.3	25.9	25.6	25.7	26.1	25.3	25.4333	25.7333
09:28:00	25.1	25.2	25.2	25.3	25.3	25.9	25.6	25.6	26.1	25.3333	25.3667	25.7333
09:29:00	25.1	25.2	25.1	25.3	25.3	25.7	25.6	25.6	26	25.3333	25.3667	25.6
09:30:00	25.1	25.2	25.2	25.2	25.2	25.7	25.5	25.5	26	25.2667	25.3	25.6333
09:31:00	25	25.1	25.1	25.1	25.1	25.6	25.4	25.4	25.8	25.1667	25.2	25.5
09:32:00	25	25.1	25.1	25.1	25.1	25.6	25.5	25.5	25.8	25.2	25.2333	25.5
09:33:00	25	25.2	25.2	25.2	25.3	25.7	25.5	25.6	25.9	25.2333	25.3667	25.6
09:34:00	25	25.2	25.2	25.2	25.3	25.8	25.5	25.6	26	25.2333	25.3667	25.6667
09:35:00	25	25.2	25.2	25.2	25.3	26.2	25.5	25.6	25.9	25.2333	25.3667	25.7667
09:36:00	25	25.2	25.2	25.1	25.2	25.8	25.4	25.5	25.9	25.1667	25.3	25.6333
09:37:00	25	25.2	25.2	25.1	25.2	25.7	25.4	25.5	25.8	25.1667	25.3	25.5667
09:38:00	25.1	25.3	25.3	25.2	25.3	25.8	25.5	25.6	25.9	25.2667	25.4	25.6667
09:39:00	25.1	25.3	25.3	25.2	25.3	25.9	25.6	25.7	26	25.3	25.4333	25.7333
09:40:00	25.1	25.3	25.3	25.3	25.4	26	25.6	25.7	26	25.3333	25.4667	25.7667
09:41:00	25.1	25.3	25.3	25.3	25.4	25.8	25.6	25.7	25.9	25.3333	25.4667	25.6667
09:42:00	25.1	25.3	25.3	25.3	25.4	25.9	25.6	25.7	26	25.3333	25.4667	25.7333
09:43:00	25.1	25.3	25.3	25.3	25.4	25.8	25.6	25.7	25.9	25.3333	25.4667	25.6667
09:44:00	25.1	25.3	25.3	25.3	25.4	25.8	25.6	25.7	25.9	25.3333	25.4667	25.6667
09:45:00	25.1	25.3	25.3	25.3	25.5	25.7	25.6	25.7	25.8	25.3333	25.5	25.6
09:46:00	25.1	25.3	25.3	25.3	25.5	25.8	25.6	25.6	25.8	25.3333	25.4667	25.6333
09:47:00	25.2	25.3	25.3	25.3	25.5	25.7	25.6	25.6	25.8	25.3667	25.4667	25.6
09:48:00	25.2	25.4	25.4	25.4	25.6	25.9	25.6	25.7	25.9	25.4	25.5667	25.7333
09:49:00	25.2	25.4	25.4	25.5	25.7	26	25.7	25.8	25.9	25.4667	25.6333	25.7667
09:50:00	25.2	25.4	25.3	25.4	25.6	25.8	25.7	25.8	25.8	25.4333	25.6	25.6333
09:51:00	25.2	25.4	25.3	25.4	25.6	25.8	25.7	25.8	25.8	25.4333	25.6	25.6333
09:52:00	25.1	25.4	25.3	25.3	25.6	25.8	25.6	25.8	25.8	25.3333	25.6	25.6333
09:53:00	25.1	25.3	25.3	25.3	25.5	25.8	25.6	25.7	25.8	25.3333	25.5	25.6333
09:54:00	25.2	25.4	25.3	25.4	25.6	25.8	25.7	25.8	25.8	25.4333	25.6	25.6333
09:55:00	25.1	25.3	25.3	25.3	25.5	25.7	25.6	25.7	25.8	25.3333	25.5	25.6
09:56:00	25.1	25.3	25.2	25.3	25.5	25.7	25.6	25.7	25.7	25.3333	25.5	25.5333
09:57:00	25.1	25.3	25.2	25.3	25.5	25.6	25.6	25.7	25.7	25.3333	25.5	25.5
09:58:00	25.1	25.3	25.3	25.3	25.5	25.6	25.7	25.8	25.9	25.3667	25.5333	25.6
09:59:00	25.1	25.3	25.2	25.4	25.6	25.5	25.7	25.8	25.8	25.4	25.5667	25.5
10:00:00	25.1	25.3	25.2	25.4	25.6	25.5	25.7	25.8	25.7	25.4	25.5667	25.4667
10:01:00	25.1	25.3	25.3	25.4	25.6	25.6	25.7	25.8	25.8	25.4	25.5667	25.5667
10:02:00	25.1	25.3	25.3	25.5	25.7	25.8	25.8	25.9	26	25.4667	25.6333	25.7
10:03:00	25.1	25.3	25.3	25.5	25.7	25.7	25.8	25.9	25.9	25.4667	25.6333	25.6333
10:04:00	25.1	25.3	25.4	25.4	25.6	25.9	25.8	25.9	26	25.4333	25.6	25.7667
10:05:00	25.1	25.4	25.4	25.4	25.7	25.9	25.8	26	26.1	25.4333	25.7	25.8
10:06:00	25.2	25.4	25.4	25.5	25.6	26	26	26	26.1	25.5667	25.6667	25.8333
10:07:00	25.2	25.4	25.4	25.6	25.7	26.1	26	26	26.1	25.6	25.7	25.8667
10:08:00	25.2	25.4	25.4	25.6	25.7	26.3	26	26	26.2	25.6	25.7	25.9667
10:09:00	25.2	25.4	25.4	25.5	25.6	26.1	25.9	25.9	26.2	25.5333	25.6333	25.9
10:10:00	25.2	25.4	25.3	25.5	25.6	26.1	25.9	25.9	26.2	25.5333	25.6333	25.8667
10:11:00	25.2	25.4	25.4	25.4	25.6	25.9	25.9	25.9	26.3	25.5	25.6333	25.8667
10:12:00	25.2	25.4	25.4	25.5	25.7	26.1	25.9	26	26.3	25.5333	25.7	25.9333
10:13:00	25.2	25.4	25.4	25.4	25.5	25.7	25.8	25.8	26.3	25.4667	25.5667	25.8
10:14:00	25.2	25.4	25.4	25.4	25.5	25.8	25.8	25.8	26.3	25.4667	25.5667	25.8333
10:15:00	25.2	25.4	25.4	25.5	25.6	26	25.8	25.8	26.4	25.5	25.6	25.9333
10:16:00	25.2	25.4	25.4	25.5	25.6	25.9	25.8	25.8	26.3	25.5	25.6	25.8667
10:17:00	25.2	25.4	25.5	25.5	25.6	26	25.8	25.8	26.3	25.5	25.6	25.9333
10:18:00	25.3	25.5	25.5	25.6	25.7	26.3	25.8	25.9	26.2	25.5667	25.7	26
10:19:00	25.3	25.5	25.5	25.6	25.7	26.3	25.8	26	26.2	25.5667	25.7333	26
10:20:00	25.3	25.5	25.5	25.6	25.7	26.2	25.8	26	26.3	25.5667	25.7333	26
10:21:00	25.3	25.5	25.6	25.6	25.7	26.3	25.8	26	26.4	25.5667	25.7333	26.1
10:22:00	25.3	25.5	25.6	25.6	25.8	26.3	25.8	26	26.4	25.5667	25.7667	26.1
10:23:00	25.3	25.5	25.6	25.5	25.7	26.1	25.8	25.9	26.4	25.5333	25.7	26.0333
10:24:00	25.3	25.5	25.5	25.5	25.7	26	25.8	25.9	26.3	25.5333	25.7	25.9333
10:25:00	25.4	25.6	25.6	25.5	25.8	26.2	25.8	26	26.3	25.5667	25.8	26.0333
10:26:00	25.4	25.6	25.6	25.5	25.8	26.3	25.8	26	26.3	25.5667	25.8	26.0667
10:27:00	25.4	25.6	25.6	25.5	25.8	26.4	25.8	26	26.3	25.5667	25.8	26.1
10:28:00	25.4	25.6	25.6	25.5	25.8	26.1	25.8	26	26.2	25.5667	25.8	25.9667
10:29:00	25.4	25.6	25.6	25.5	25.9	26.3	25.8	26.1	26.3	25.5667	25.8667	26.0667
10:30:00	25.4	25.6	25.6	25.5	25.9	26.2	25.8	26.1	26.3	25.5667	25.8667	26.0333
10:31:00	25.4	25.6	25.6	25.5	25.9	26.3	25.8	26.1	26.3	25.5667	25.8667	26.0667
10:32:00	25.4	25.6	25.7	25.5	25.9	26.4	25.8	26.1	26.4	25.5667	25.8667	26.1667
10:33:00	25.4	25.7	25.7	25.5	26.1	26.3	25.8	26.2	26.4	25.5667	26	26.1333
10:34:00	25.4	25.7	25.7	25.5	26.1	26.4	25.8	26.2	26.4	25.5667	26	26.1667
10:35:00	25.5	25.7	25.7	25.5	26.1	26.2	25.8	26.1	26.2	25.6	25.9667	26.0333
10:36:00	25.5	25.7	25.7	25.5	26.1	26.2	25.8	26.1	26.2	25.6	25.9667	26.0333
10:37:00	25.5	25.7	25.7	25.5	26.1	26.2	25.8	26.1	26.2	25.6	25.9667	26.0333
10:38:00	25.4	25.7	25.8	25.5	26.1	26.5	26	26.1	26.4	25.6333	25.9667	26.2333
10:39:00	25.4	25.7	25.8	25.5	26.1	26.5	26	26.1	26.3	25.6333	25.9667	26.2
10:40:00	25.5	25.7	25.8	25.5	26.1	26.3	26.1	26.1	26.4	25.7	25.9667	26.1667
10:41:00	25.5	25.7	25.9	25.5	26.1	26.5	26.1	26.1	26.5	25.7	25.9667	26.3
10:42:00	25.5	25.7	25.9	25.5	26.1	26.4	26.1	26.1	26.5	25.7	25.9667	26.2667
10:43:00	25.5	25.7	25.8	25.5	26.1	26.4	26.1	26.1	26.4	25.7	25.9667	26.2
10:44:00	25.5	25.7	25.8	25.5	26.1	26.4	26.1	26.1	26.5	25.7	25.9667	26.2333
10:45:00	25.4	25.7	25.8	25.6	26.1	26.3	26	26.1	26.4	25.6667	25.9667	26.1667
10:46:00	25.4	25.7	25.8	25.6	26.1	26.3	26	26.1	26.4	25.6667	25.9667	26.1667
10:47:00	25.5	25.7	25.9	25.6	26.1	26.4	26.1	26.1	26.5	25.7333	25.9667	26.2667
10:48:00	25.5	25.7	25.9	25.6	26.1	26.4	26.1	26.1	26.4	25.7333	25.9667	26.2333
10:49:00	25.5	25.7	25.9	25.6	26.1	26.5	26.1	26.1	26.4	25.7333	25.9667	26.2667
10:50:00	25.5	25.7	26	25.6	26.1	26.6	26.1	26.1	26.5	25.7333	25.9667	26.3667
10:51:00	25.5	25.7	26	25.6	26.1	26.7	26.1	26.1	26.6	25.7333	25.9667	26.4333
10:52:00	25.5	25.8	26	25.7	26.2	26.8	26.1	26.2	26.6	25.7667	26.0667	26.4667
10:53:00	25.5	25.7	26	25.7	25.9	26.8	26.1	26.3	26.6	25.7667	25.9667	26.4667
10:54:00	25.5	25.8	26	25.6	26.1	27.1	26.1	26.3	26.6	25.7333	26.0667	26.5667
10:55:00	25.6	25.8	26.1	25.7	26.1	27.2	26	26.4	26.8	25.7667	26.1	26.7
10:56:00	25.6	25.8	26.1	25.7	26.1	26.9	25.9	26.5	26.9	25.7333	26.1333	26.6333
10:57:00	25.6	25.8	26.1	25.6	26.1	26.6	25.9	26.6	27.1	25.7	26.1667	26.6
10:58:00	25.6	25.8	26	25.6	26.1	26.6	25.9	26.4	26.9	25.7	26.1	26.5
10:59:00	25.6	25.8	26	25.6	26.1	26.5	25.8	26.3	26.7	25.6667	26.0667	26.4
11:00:00	25.6	25.8	26	25.6	26.1	26.6	25.8	25.9	26.6	25.6667	25.9333	26.4
11:01:00	25.6	25.8	26.1	25.6	26.1	26.6	25.9	25.9	26.7	25.7	25.9333	26.4667
11:02:00	25.6	25.8	26	25.6	26.1	26.5	25.9	25.9	26.6	25.7	25.9333	26.3667
11:03:00	25.6	25.8	25.9	25.7	26.1	26.5	26	26	26.6	25.7667	25.9667	26.3333
11:04:00	25.5	25.7	25.9	25.6	26.1	26.6	26	26.1	26.7	25.7	25.9667	26.4
11:05:00	25.5	25.7	25.9	25.6	26.1	26.5	26	26	26.7	25.7	25.9333	26.3667
11:06:00	25.5	25.7	25.9	25.7	26.1	26.6	26	26	26.6	25.7333	25.9333	26.3667
11:07:00	25.5	25.7	25.9	25.6	26.1	26.9	26	26.1	26.7	25.7	25.9667	26.5
11:08:00	25.5	25.7	25.9	25.7	26.1	27	26	26.2	26.8	25.7333	26	26.5667
11:09:00	25.5	25.7	25.9	25.5	26.1	26.7	25.9	26.2	26.8	25.6333	26	26.4667
11:10:00	25.5	25.7	25.9	25.6	26.1	27	25.9	26.3	27	25.6667	26.0333	26.6333
11:11:00	25.5	25.7	25.9	25.6	26.1	26.8	25.9	26.3	27.2	25.6667	26.0333	26.6333
11:12:00	25.5	25.7	25.9	25.7	25.9	26.8	25.9	26.2	27	25.7	25.9333	26.5667
11:13:00	25.5	25.7	25.9	25.6	26.3	26.7	25.9	26.3	27	25.6667	26.1	26.5333
11:14:00	25.5	25.8	26	25.7	26.5	26.8	25.9	26.5	27.3	25.7	26.2667	26.7
11:15:00	25.5	25.8	26	25.6	26.4	26.4	25.8	26.4	27.1	25.6333	26.2	26.5
11:16:00	25.5	25.8	26	25.6	26.2	26.5	25.8	26.1	27	25.6333	26.0333	26.5
11:17:00	25.6	25.8	26	25.7	26.3	26.7	25.8	26.2	27.1	25.7	26.1	26.6
11:18:00	25.6	25.8	26	25.8	26.3	26.5	25.8	26.3	26.9	25.7333	26.1333	26.4667
11:19:00	25.6	25.8	26	25.8	26.3	26.6	25.8	26.2	26.9	25.7333	26.1	26.5
11:20:00	25.6	25.8	26	25.9	26.3	26.6	25.8	26.2	26.8	25.7667	26.1	26.4667
11:21:00	25.6	25.8	26	25.9	26.3	26.5	25.8	26.2	26.7	25.7667	26.1	26.4
11:22:00	25.6	25.8	26	26	26.4	26.5	25.8	26.3	26.7	25.8	26.1667	26.4
11:23:00	25.6	25.8	26	25.9	26.3	26.4	25.8	26.3	26.6	25.7667	26.1333	26.3333
11:24:00	25.6	25.8	26	25.9	26.3	26.4	25.8	26.3	26.6	25.7667	26.1333	26.3333
11:25:00	25.6	25.8	26	25.9	26.4	26.5	25.8	26.3	26.5	25.7667	26.1667	26.3333
11:26:00	25.6	25.8	26.1	25.9	26.5	26.6	25.8	26.4	26.7	25.7667	26.2333	26.4667
11:27:00	25.6	25.8	26	26.1	26.3	26.4	25.8	26.5	26.6	25.8333	26.2	26.3333
11:28:00	25.6	25.9	26.1	25.9	26.5	26.6	25.9	26.5	26.6	25.8	26.3	26.4333
11:29:00	25.6	26	26.1	25.9	26.5	26.7	25.9	26.5	26.7	25.8	26.3333	26.5
11:30:00	25.7	26	26.1	26.1	26.5	26.5	25.9	26.7	26.8	25.9	26.4	26.4667
11:31:00	25.7	26	26.1	26.1	26.4	26.6	25.9	26.7	26.8	25.9	26.3667	26.5
11:32:00	25.7	26	26.1	26.2	26.5	26.7	25.9	26.7	26.9	25.9333	26.4	26.5667
11:33:00	25.7	26	26.1	26.1	26.5	26.7	25.9	26.7	26.9	25.9	26.4	26.5667
11:34:00	25.7	26	26.1	26.1	26.5	26.8	25.9	26.7	26.8	25.9	26.4	26.5667
11:35:00	25.7	26	26.2	26	26.5	26.6	25.9	26.6	26.8	25.8667	26.3667	26.5333
11:36:00	25.8	26	26.2	26.2	26.4	27	26	26.7	26.9	26	26.3667	26.7
11:37:00	25.8	26	26.2	26.2	26.4	27.2	26	26.7	26.9	26	26.3667	26.7667
11:38:00	25.8	26	26.3	26.1	26.4	27.1	26	26.7	27	25.9667	26.3667	26.8
11:39:00	25.8	26.1	26.3	26.1	26.5	27.3	26	26.7	26.9	25.9667	26.4333	26.8333
11:40:00	25.9	26.1	26.3	26.2	26.5	27.4	26	26.7	27.1	26.0333	26.4333	26.9333
11:41:00	25.8	26.1	26.3	25.9	26.4	27.3	26	26.6	27.2	25.9	26.3667	26.9333
11:42:00	25.9	26.1	26.3	26.1	26.4	27.2	26	26.7	27.3	26	26.4	26.9333
11:43:00	25.9	26.1	26.4	26.1	26.8	27.6	26.1	26.7	27.5	26.0333	26.5333	27.1667
11:44:00	25.9	26.1	26.4	26	26.7	27.3	26.1	26.7	27.6	26	26.5	27.1
11:45:00	25.9	26.1	26.4	26	26.6	27.5	26.2	26.8	27.6	26.0333	26.5	27.1667
11:46:00	25.9	26.1	26.4	26	26.5	27.4	26.2	26.8	27.6	26.0333	26.4667	27.1333
11:47:00	25.9	26.1	26.4	26	26.4	27.3	26.2	26.9	27.6	26.0333	26.4667	27.1
11:48:00	25.9	26.2	26.5	26	26.7	27.6	26.3	27.1	27.9	26.0667	26.6667	27.3333
11:49:00	25.9	26.1	26.4	26	26.8	27.5	26.2	27.2	27.7	26.0333	26.7	27.2
11:50:00	25.9	26.2	26.5	26	26.5	27.1	26.2	27.2	27.8	26.0333	26.6333	27.1333
11:51:00	25.9	26.2	26.4	26	26.5	27.3	26.1	27.1	27.6	26	26.6	27.1
11:52:00	26	26.2	26.5	26	26.5	27.2	26.1	27.1	27.8	26.0333	26.6	27.1667
11:53:00	26	26.3	26.8	26.2	26.9	27.5	26.3	27	28.1	26.1667	26.7333	27.4667
11:54:00	26	26.3	26.7	26.2	26.4	27.4	26.1	26.8	27.7	26.1	26.5	27.2667
11:55:00	26	26.3	26.8	26.2	26.5	27.6	26.1	26.5	27.6	26.1	26.4333	27.3333
11:56:00	26	26.2	26.7	26.2	26.5	27.9	26.1	26.6	27.5	26.1	26.4333	27.3667
11:57:00	25.9	26.2	26.5	26.2	26.6	27.3	26.1	26.6	27.3	26.0667	26.4667	27.0333
11:58:00	26	26.3	26.7	26.4	26.7	27.4	26.1	26.7	27.4	26.1667	26.5667	27.1667
11:59:00	26	26.2	26.5	26.3	26.5	27.1	26	26.5	27.1	26.1	26.4	26.9
12:00:00	26	26.3	26.7	26.4	26.7	27.2	26	26.7	27.2	26.1333	26.5667	27.0333
12:01:00	26	26.2	26.7	26.3	26.5	27.2	26	26.6	27.1	26.1	26.4333	27
12:02:00	26	26.2	26.7	26.4	26.6	27.3	26	26.7	27.2	26.1333	26.5	27.0667
12:03:00	26.1	26.3	26.9	26.5	26.8	27.6	26	26.8	27.3	26.2	26.6333	27.2667
12:04:00	26.1	26.3	26.9	26.6	26.8	26.8	26	26.8	27.3	26.2333	26.6333	27
12:05:00	26.1	26.4	27	26.4	26.7	26.8	26.1	26.8	27.4	26.2	26.6333	27.0667
12:06:00	26.1	26.4	26.9	26.5	26.8	26.8	25.8	26.9	27.2	26.1333	26.7	26.9667
12:07:00	26.1	26.4	26.9	26.4	26.7	26.8	25.8	26.8	27.1	26.1	26.6333	26.9333
12:08:00	26.1	26.4	26.9	26.4	26.7	26.9	25.8	26.8	27.1	26.1	26.6333	26.9667
12:09:00	26.1	26.3	26.9	26.5	26.7	27	25.8	26.8	27.2	26.1333	26.6	27.0333
12:10:00	26.1	26.3	26.8	26.4	26.6	26.9	25.8	26.7	27.1	26.1	26.5333	26.9333
12:11:00	26	26.3	26.7	26.3	26.6	26.8	25.8	26.7	27	26.0333	26.5333	26.8333
12:12:00	26	26.2	26.7	26.2	26.6	26.8	25.8	26.7	27.1	26	26.5	26.8667
12:13:00	26	26.3	26.5	26.2	26.8	26.6	25.8	26.8	26.9	26	26.6333	26.6667
12:14:00	26.1	26.4	26.8	26.3	26.8	27	25.8	27	27.3	26.0667	26.7333	27.0333
12:15:00	26.1	26.4	26.8	26.3	26.9	27.2	25.8	27.1	27.3	26.0667	26.8	27.1
12:16:00	26.1	26.4	26.8	26.2	27	27.5	25.8	26.9	27.3	26.0333	26.7667	27.2
12:17:00	26.2	26.4	26.9	26.4	27.2	27.6	25.8	26.8	27.3	26.1333	26.8	27.2667
12:18:00	26.2	26.4	27	26.4	27.3	27.8	25.8	26.7	27.6	26.1333	26.8	27.4667
12:19:00	26.2	26.4	27	26.2	27.3	27.7	25.8	26.6	27.7	26.0667	26.7667	27.4667
12:20:00	26.2	26.4	27	26.2	27.3	27.6	25.8	26.5	27.9	26.0667	26.7333	27.5
12:21:00	26.1	26.4	26.9	26.1	27.4	27.6	25.9	26.8	28.2	26.0333	26.8667	27.5667
12:22:00	26.2	26.4	27	26.1	27.5	27.9	26.2	26.7	28.2	26.1667	26.8667	27.7
12:23:00	26.2	26.5	27	26.1	27.6	28.1	26.3	26.7	28	26.2	26.9333	27.7
12:24:00	26.3	26.5	27.1	26.1	27.6	28.4	26.3	26.9	28.1	26.2333	27	27.8667
12:25:00	26.3	26.5	27.1	26	27.7	28.3	26.3	27	28.1	26.2	27.0667	27.8333
12:26:00	26.3	26.5	26.9	26	27.7	27.7	26.3	27.2	28.3	26.2	27.1333	27.6333
12:27:00	26.3	26.7	27.2	26	27.9	28.3	26.3	27.4	28.8	26.2	27.3333	28.1
12:28:00	26.3	26.5	27.1	26.2	27.6	27.9	26.3	27.2	28.5	26.2667	27.1	27.8333
12:29:00	26.2	26.4	27.2	26	27.4	27.5	26.4	26.5	28.5	26.2	26.7667	27.7333
12:30:00	26.2	26.4	27.2	26.1	27.2	27.3	26.4	26.5	28.1	26.2333	26.7	27.5333
12:31:00	26.2	26.4	27.4	26.1	27.3	27.5	26.4	26.5	28.1	26.2333	26.7333	27.6667
12:32:00	26.2	26.5	27.1	26.3	27.3	27.6	26.6	26.8	27.9	26.3667	26.8667	27.5333
12:33:00	26.2	26.5	27.2	26.2	27.4	27.7	26.5	26.7	27.8	26.3	26.8667	27.5667
12:34:00	26.2	26.4	27.3	26.1	27.3	27.8	26.5	26.6	27.8	26.2667	26.7667	27.6333
12:35:00	26.2	26.4	27.1	26.3	27.3	27.6	26.6	26.7	27.5	26.3667	26.8	27.4
12:36:00	26.3	26.5	27.1	26.4	26.8	27.8	26.7	26.8	27.4	26.4667	26.7	27.4333
12:37:00	26.2	26.5	27	26.3	26.9	27.7	26.6	26.8	27.3	26.3667	26.7333	27.3333
12:38:00	26.2	26.5	27	26.2	26.6	27.8	26.6	26.8	27.3	26.3333	26.6333	27.3667
12:39:00	26.3	26.7	27.4	26.4	27.2	28.2	26.8	27.2	27.8	26.5	27.0333	27.8
12:40:00	26.2	26.5	27.2	26.1	27	28.6	26.7	27.1	27.9	26.3333	26.8667	27.9
12:41:00	26.2	26.5	27.4	26.1	27.2	29	26.7	27.1	28.2	26.3333	26.9333	28.2
12:42:00	26.2	26.5	27.6	25.9	27.9	28.3	26.6	27.2	28.2	26.2333	27.2	28.0333
12:43:00	26.2	26.5	27.3	25.7	27.4	27.4	26.5	27.4	28.8	26.1333	27.1	27.8333
12:44:00	26.3	26.5	27.2	25.9	27.1	26.6	26.5	27.4	28.7	26.2333	27	27.5
12:45:00	26.3	26.5	27.1	26.1	27.3	26.9	26.5	27.4	28.7	26.3	27.0667	27.5667
12:46:00	26.3	26.7	27.1	26.2	27.1	26.8	26.6	27.3	28.5	26.3667	27.0333	27.4667
12:47:00	26.3	26.5	27.1	26.3	27.2	27.1	26.6	27.1	28.1	26.4	26.9333	27.4333
12:48:00	26.3	26.5	27	26.3	27.2	27	26.5	27	28	26.3667	26.9	27.3333
12:49:00	26.3	26.7	27.2	26.4	27.3	27.6	26.6	27	27.9	26.4333	27	27.5667
12:50:00	26.3	26.7	27.1	26.3	27.4	27.5	26.6	27.1	27.8	26.4	27.0667	27.4667
12:51:00	26.3	26.7	27.1	26.3	27.3	27.7	26.6	27.1	27.7	26.4	27.0333	27.5
12:52:00	26.3	26.7	27	26.3	27.4	27.7	26.6	27	27.7	26.4	27.0333	27.4667
12:53:00	26.3	26.7	27	26.4	27.3	27.5	26.6	27.3	27.8	26.4333	27.1	27.4333
12:54:00	26.4	26.7	27.1	26.5	27.4	27.5	26.6	27.5	28	26.5	27.2	27.5333
12:55:00	26.4	26.7	27.1	26.6	27.3	27.7	26.6	27.6	28.1	26.5333	27.2	27.6333
12:56:00	26.3	26.5	27	26.5	27.3	27.7	26.6	27.5	28	26.4667	27.1	27.5667
12:57:00	26.3	26.7	27.2	26.5	27.5	28	26.6	27.6	28.2	26.4667	27.2667	27.8
12:58:00	26.3	26.7	27.3	26.4	27.6	28.2	26.6	27.7	28.3	26.4333	27.3333	27.9333
12:59:00	26.3	26.7	27.1	26.1	27.5	28.6	26.7	27.7	27.8	26.3667	27.3	27.8333
13:00:00	26.4	26.7	27.1	25.9	27.5	28.1	26.9	27.8	28.3	26.4	27.3333	27.8333
13:01:00	26.4	26.8	27.1	25.9	27.6	27.9	26.9	27.6	28.2	26.4	27.3333	27.7333
13:02:00	26.3	26.7	27.2	25.9	27.6	27.9	26.9	27.9	28.6	26.3667	27.4	27.9
13:03:00	26.3	26.5	27	25.9	27.6	27.7	26.9	28.1	28.8	26.3667	27.4	27.8333
13:04:00	26.3	26.7	27.2	25.9	26.8	27.6	26.9	28.1	29.8	26.3667	27.2	28.2
13:05:00	26.4	26.8	27.2	26	26.7	27.8	26.7	28	29.6	26.3667	27.1667	28.2
13:06:00	26.4	26.8	27.2	26	26.5	27.2	26.8	28	29.7	26.4	27.1	28.0333
13:07:00	26.4	26.8	27.3	26	26.5	27.3	26.8	28.2	29.7	26.4	27.1667	28.1
13:08:00	26.4	26.8	27.3	26.2	26.5	27.1	26.9	28.3	29.5	26.5	27.2	27.9667
13:09:00	26.5	26.8	27.3	26.4	26.8	27.5	26.9	28.3	29.7	26.6	27.3	28.1667
13:10:00	26.4	26.8	27.2	26.5	26.5	26.3	26.9	28.3	29.7	26.6	27.2	27.7333
13:11:00	26.4	26.8	27.2	26.7	26.6	26.5	26.9	28.3	29.6	26.6667	27.2333	27.7667
13:12:00	26.5	26.9	27.3	26.7	26.9	27.1	27	28.4	29.5	26.7333	27.4	27.9667
13:13:00	26.5	26.9	27.4	26.7	27	27.3	27	28.4	29.1	26.7333	27.4333	27.9333
13:14:00	26.5	26.9	27.3	26.7	27	27.5	26.8	28.4	28.6	26.6667	27.4333	27.8
13:15:00	26.5	26.9	27.2	27.1	27.2	27.5	26.8	28.2	28.6	26.8	27.4333	27.7667
13:16:00	26.5	26.9	27.3	27.1	27.2	28.1	26.8	28.2	28.6	26.8	27.4333	28
13:17:00	26.5	26.9	27.3	26.8	27.4	28.6	26.9	28.1	28.8	26.7333	27.4667	28.2333
13:18:00	26.5	26.9	27.4	26.5	27.4	28.6	26.9	28.2	28.8	26.6333	27.5	28.2667
13:19:00	26.7	27.1	27.7	26.6	27.6	28.8	26.9	28.9	29.8	26.7333	27.8667	28.7667
13:20:00	26.7	27.1	27.4	27	27.6	28.5	26.9	28.2	29.8	26.8667	27.6333	28.5667
13:21:00	26.5	27	27.3	26.9	27.6	28.6	26.9	28.2	29.6	26.7667	27.6	28.5
13:22:00	26.7	27.1	27.4	26.7	27.3	28.3	26.9	28.1	29.3	26.7667	27.5	28.3333
13:23:00	26.5	27	27.1	26.5	27.1	27.9	27.1	28.2	28.7	26.7	27.4333	27.9
13:24:00	26.5	27	27.4	26.7	27.3	27.7	27	28.1	29.1	26.7333	27.4667	28.0667
13:25:00	26.5	27	27.3	26.9	27.4	28.3	27	28.1	28.9	26.8	27.5	28.1667
13:26:00	26.5	27	27.3	27.1	27.6	28.1	27	28	28.7	26.8667	27.5333	28.0333
13:27:00	26.4	27	27.2	26.9	27.5	27.7	27	28	28.7	26.7667	27.5	27.8667
13:28:00	26.3	26.9	27.3	27	27.5	27.9	27	28	29.2	26.7667	27.4667	28.1333
13:29:00	26.3	26.9	27.3	27.1	27.6	28	27	28	28.7	26.8	27.5	28
13:30:00	26.4	27	27.3	27.3	27.8	28	27	28.1	28.5	26.9	27.6333	27.9333
13:31:00	26.4	27	27.3	27.3	27.9	28	27	28.2	28.2	26.9	27.7	27.8333
13:32:00	26.4	27	27.4	27.4	27.9	28.6	27	28.1	28.2	26.9333	27.6667	28.0667
13:33:00	26.5	27.1	27.5	27.5	28	28.6	27.2	28.2	28.4	27.0667	27.7667	28.1667
13:34:00	26.7	27.1	27.4	27.7	28	28.5	27.1	28.2	28.3	27.1667	27.7667	28.0667
13:35:00	26.5	27	27.3	27.5	27.9	28.6	27.1	28	28	27.0333	27.6333	27.9667
13:36:00	26.5	27.1	27.4	27.3	28	28.8	27.1	28.1	28.2	26.9667	27.7333	28.1333
13:37:00	26.5	27.1	27.3	27.6	28.1	28.5	27.2	28.1	28.4	27.1	27.7667	28.0667
13:38:00	26.7	27.1	27.6	27.8	28.1	28.7	27.2	28.1	29	27.2333	27.7667	28.4333
13:39:00	26.5	27.1	27.5	27.6	28	28.6	27.1	28.1	28.9	27.0667	27.7333	28.3333
13:40:00	26.5	27.1	27.4	27.7	28.1	28.5	27.3	28.2	28.5	27.1667	27.8	28.1333
13:41:00	26.5	27.1	27.6	27.6	28.1	28.8	27.2	28.1	28.5	27.1	27.7667	28.3
13:42:00	26.7	27.2	27.6	27.8	28.2	28.5	27.4	28.1	28.3	27.3	27.8333	28.1333
13:43:00	26.7	27.1	27.4	27.8	28.2	28.7	27.4	28	28.3	27.3	27.7667	28.1333
13:44:00	26.7	27.2	27.5	27.7	28.2	28.9	27.4	28.1	28.5	27.2667	27.8333	28.3
13:45:00	26.7	27.1	27.4	27.8	28.2	28.6	27.3	28.1	28.4	27.2667	27.8	28.1333
13:46:00	26.7	27.2	27.5	27.8	28.3	28.9	27.4	28.1	28.4	27.3	27.8667	28.2667
13:47:00	26.8	27.2	27.5	28	28.4	29	27.4	28.2	28.4	27.4	27.9333	28.3
13:48:00	26.7	27.2	27.7	27.7	28.2	29	27.3	28.2	28.6	27.2333	27.8667	28.4333
13:49:00	26.7	27.2	27.9	27.7	28.2	29.2	27.4	28.1	28.8	27.2667	27.8333	28.6333
13:50:00	26.7	27.2	27.8	27.8	28.3	29.4	27.4	28.1	28.7	27.3	27.8667	28.6333
13:51:00	26.8	27.2	27.7	27.8	28.3	28.9	27.4	28.1	28.5	27.3333	27.8667	28.3667
13:52:00	26.7	27.2	27.5	27.7	28.2	28.9	27.5	28.1	28.3	27.3	27.8333	28.2333
13:53:00	26.5	27.1	27.5	27.5	28.1	28.6	27.5	28	28.3	27.1667	27.7333	28.1333
13:54:00	26.5	27.2	27.6	27.5	28.1	28.8	27.5	27.9	28.4	27.1667	27.7333	28.2667
13:55:00	26.5	27.2	27.7	27.4	28.1	29.1	27.5	27.9	28.4	27.1333	27.7333	28.4
13:56:00	26.5	27.2	27.7	27.4	28	29	27.5	27.9	28.5	27.1333	27.7	28.4
13:57:00	26.5	27.3	27.9	27.3	28	29.1	27.6	27.8	28.7	27.1333	27.7	28.5667
13:58:00	26.4	27.3	28	27.4	28.2	29.6	27.7	28.1	28.9	27.1667	27.8667	28.8333
13:59:00	26.4	27.2	27.9	27.3	28	29.2	27.8	28	28.8	27.1667	27.7333	28.6333
14:00:00	27	27.9	28.5	27.5	28.7	29.9	27.8	28.6	29.5	27.4333	28.4	29.3
14:01:00	27	27.9	28.5	27.5	28.7	29.9	27.9	28.6	29.9	27.4667	28.4	29.4333
14:02:00	27	28	29	27.6	28.9	30.9	28	29.5	30.1	27.5333	28.8	30
14:03:00	27.1	27.9	28.7	27.6	28.7	30.6	28	28.7	30.1	27.5667	28.4333	29.8
14:04:00	27.2	27.9	28.8	27.8	28.7	30.5	28	28.9	30.2	27.6667	28.5	29.8333
14:05:00	27.2	27.9	28.8	27.8	28.7	30.4	28	28.9	30.2	27.6667	28.5	29.8
14:06:00	27.2	27.9	28.8	27.9	28.7	30.9	28	29.3	30.2	27.7	28.6333	29.9667
14:07:00	27.2	27.9	28.8	27.9	29.2	31.2	28.1	29.6	30.3	27.7333	28.9	30.1
14:08:00	27.2	27.9	28.8	27.9	29.9	30.5	28.2	29.7	30.2	27.7667	29.1667	29.8333
14:09:00	27.2	27.9	28.8	28	28.7	30.4	28.2	29.8	30.3	27.8	28.8	29.8333
14:10:00	27.1	27.9	28.9	28	28.8	30.5	28.2	30.4	30.4	27.7667	29.0333	29.9333
14:11:00	27.2	27.9	29	28.1	29.5	30.6	28.2	30.6	30.8	27.8333	29.3333	30.1333
14:12:00	27.3	29.2	30.1	28.2	30.1	31.9	28.3	30.8	31.4	27.9333	30.0333	31.1333
14:13:00	27.3	29.5	31.2	28.3	30.4	31.8	28.4	31.1	31.8	28	30.3333	31.6
14:14:00	27.2	28.9	30.3	28.1	29.9	30.5	28.2	30.8	31.2	27.8333	29.8667	30.6667
14:15:00	27.1	27.8	28.5	28.1	28.8	29.9	28.3	29.9	30.6	27.8333	28.8333	29.6667
14:16:00	27	27.8	28.5	28	28.8	29.8	28.3	30.1	30.5	27.7667	28.9	29.6
14:17:00	27	27.8	28.3	28	28.8	29.4	28.2	29.7	30.4	27.7333	28.7667	29.3667
14:18:00	27.1	27.9	28.3	28.1	28.9	29.6	28.2	29.5	31.2	27.8	28.7667	29.7
14:19:00	27.2	28	28.5	28.1	28.9	29.8	28.3	29.6	31.6	27.8667	28.8333	29.9667
14:20:00	27.1	28	28.9	28	28.9	30	28.3	29.7	31	27.8	28.8667	29.9667
14:21:00	27.2	28	28.6	28.1	29	29.7	28.2	29.8	30.4	27.8333	28.9333	29.5667
14:22:00	27.1	28	28.5	28	29	29.7	28.2	29.7	30.1	27.7667	28.9	29.4333
14:23:00	27.2	28.1	29.3	28.2	29.1	30.2	28.3	29.8	30.9	27.9	29	30.1333
14:24:00	27.2	28.1	28.9	28.1	29.2	29.7	28.3	29.5	30.3	27.8667	28.9333	29.6333
14:25:00	27.1	28	28.6	28.1	29.1	29.5	27.8	28.9	29.8	27.6667	28.6667	29.3
14:26:00	27.3	28.1	28.8	28.3	29	30	27.6	28.9	29.8	27.7333	28.6667	29.5333
14:27:00	27.3	28.2	29.1	28.2	29.2	30.2	27.6	28.5	29.9	27.7	28.6333	29.7333
14:28:00	27.3	28.2	28.8	28.3	29.2	30	27.7	28.4	29.5	27.7667	28.6	29.4333
14:29:00	27.3	28.2	28.9	28.3	29.3	29.9	27.6	28.3	29.5	27.7333	28.6	29.4333
14:30:00	27.3	28.3	29	28.2	29.3	30.1	27.6	28.2	29.5	27.7	28.6	29.5333
14:31:00	27.2	28.2	28.4	28.1	29.3	29.5	27.6	28.1	29	27.6333	28.5333	28.9667
14:32:00	27.2	28.2	28.6	28.2	29.3	29.6	27.6	28.2	29.3	27.6667	28.5667	29.1667
14:33:00	27.2	28.2	28.4	28.1	29.2	29.4	27.6	28	29	27.6333	28.4667	28.9333
14:34:00	27.1	28.1	28.3	28.1	29.2	29.6	27.6	28.1	29	27.6	28.4667	28.9667
14:35:00	27.1	28.1	28.5	28.1	29.1	29.4	27.6	28.2	29.2	27.6	28.4667	29.0333
14:36:00	27.1	28.1	28.7	28	29	29.9	27.6	28.2	29.4	27.5667	28.4333	29.3333
14:37:00	27	28.1	28.5	27.9	29	29.7	27.6	28.2	29.4	27.5	28.4333	29.2
14:38:00	27	28.1	28.4	27.9	29	29.7	27.5	28.3	29.2	27.4667	28.4667	29.1
14:39:00	27.1	28.1	28.2	27.9	28.9	29.5	27.5	28.3	29.1	27.5	28.4333	28.9333
14:40:00	27	28.1	28.5	27.8	28.9	29.7	27.5	28.4	29.5	27.4333	28.4667	29.2333
14:41:00	27	28	28.4	27.7	28.8	29.8	27.5	28.4	29.4	27.4	28.4	29.2
14:42:00	27	28	28.3	27.6	28.7	29.8	27.6	28.5	29.5	27.4	28.4	29.2
14:43:00	27.1	28	28.5	27.8	28.7	29.9	27.5	28.5	29.8	27.4667	28.4	29.4
14:44:00	27.2	27.9	28.1	27.9	28.6	30	27.5	28.3	29.5	27.5333	28.2667	29.2
14:45:00	27.2	28	28.5	27.9	28.7	29.9	27.6	29	30.3	27.5667	28.5667	29.5667
14:46:00	27.1	27.9	28.1	27.9	28.7	29.3	27.6	29	30.1	27.5333	28.5333	29.1667
14:47:00	27.1	27.9	28.2	27.9	28.7	29.6	27.7	29	30	27.5667	28.5333	29.2667
14:48:00	27.1	27.8	28	27.9	28.6	29.1	27.7	28.9	29.6	27.5667	28.4333	28.9
14:49:00	27	27.8	28.2	27.8	28.6	29.4	27.7	28.9	29.6	27.5	28.4333	29.0667
14:50:00	27	27.9	28.4	27.9	28.7	29.6	27.6	28.9	29.6	27.5	28.5	29.2
14:51:00	27	27.8	28.2	27.8	28.5	29.4	27.7	28.7	29.3	27.5	28.3333	28.9667
14:52:00	27	27.8	28.2	27.8	28.5	29.2	27.7	28.7	29.3	27.5	28.3333	28.9
14:53:00	27	27.8	28.2	27.8	28.5	29	27.6	28.7	29.3	27.4667	28.3333	28.8333
14:54:00	27	27.9	28.3	27.8	28.6	29.2	27.6	28.8	29.3	27.4667	28.4333	28.9333
14:55:00	27	27.7	28.1	27.8	28.4	29.2	27.6	28.7	29.2	27.4667	28.2667	28.8333
14:56:00	27	27.8	28.1	27.8	28.5	29.5	27.6	28.8	29.2	27.4667	28.3667	28.9333
14:57:00	27	27.8	28.1	27.6	28.5	29.3	27.6	28.7	29.2	27.4	28.3333	28.8667
14:58:00	27	27.8	28.1	27.6	28.5	29.1	27.6	28.7	29.3	27.4	28.3333	28.8333
14:59:00	27	27.9	28.4	27.6	28.6	29.7	27.8	28.8	29.6	27.4667	28.4333	29.2333
15:00:00	27	27.6	28	27.6	28.3	29.1	27.6	28.4	29.2	27.4	28.1	28.7667
15:01:00	27	27.7	28.1	27.6	28.4	29.4	27.6	28.5	29.3	27.4	28.2	28.9333
15:02:00	27	27.6	28.1	27.6	28.3	29.6	27.6	28.5	29.4	27.4	28.1333	29.0333
15:03:00	27	27.8	28.2	27.6	28.5	29.5	27.6	28.7	29.6	27.4	28.3333	29.1
15:04:00	27	27.8	28.2	27.6	28.4	29.1	27.7	28.6	29.6	27.4333	28.2667	28.9667
15:05:00	27	27.6	28.1	27.6	28.2	29.4	27.7	28.4	29.6	27.4333	28.0667	29.0333
15:06:00	27	27.6	28.1	27.4	28.1	29.5	27.6	28.4	29.5	27.3333	28.0333	29.0333
15:07:00	27	27.7	28.1	27.6	28.3	29.7	27.6	28.4	29.4	27.4	28.1333	29.0667
15:08:00	27	27.7	28.1	27.6	28.3	29.4	27.7	28.5	29.7	27.4333	28.1667	29.0667
15:09:00	27	27.8	28.1	27.5	28.3	29.4	27.7	28.5	29.9	27.4	28.2	29.1333
15:10:00	27	27.8	28.1	27.6	28.4	29.2	27.8	28.5	29.9	27.4667	28.2333	29.0667
15:11:00	27	28	28.4	27.7	28.6	29.5	28.1	28.7	30.2	27.6	28.4333	29.3667
15:12:00	27.1	27.8	28.2	27.8	28.4	29.4	28.2	28.6	29.7	27.7	28.2667	29.1
15:13:00	27.1	27.9	28.2	27.7	28.6	29.7	28.1	28.7	29.5	27.6333	28.4	29.1333
15:14:00	27.1	27.9	28.3	27.8	28.6	29.7	28.3	28.7	29.6	27.7333	28.4	29.2
15:15:00	27.1	27.8	28.1	27.8	28.4	29.4	28.3	28.6	29.5	27.7333	28.2667	29
15:16:00	27.1	27.8	28.2	27.8	28.4	29.4	28.3	28.6	29.7	27.7333	28.2667	29.1
15:17:00	27.1	27.8	28.2	27.6	28.3	29.7	28.1	28.5	29.6	27.6	28.2	29.1667
15:18:00	27.1	27.9	28.1	27.6	28.4	29.3	28.1	28.6	29.5	27.6	28.3	28.9667
15:19:00	27.1	27.8	28.1	27.7	28.5	29.5	28.2	28.6	29.5	27.6667	28.3	29.0333
15:20:00	27.1	28.1	28.4	27.7	28.8	29.6	28.2	28.9	29.8	27.6667	28.6	29.2667
15:21:00	27.1	27.8	28	27.8	28.5	29.2	28.2	28.6	29.5	27.7	28.3	28.9
15:22:00	27.1	27.8	28	27.8	28.5	29.2	28.2	28.6	29.5	27.7	28.3	28.9
15:23:00	27	27.8	28.1	27.7	28.5	29.9	28.1	28.6	29.6	27.6	28.3	29.2
15:24:00	27	27.8	28.1	27.7	28.5	30	28.1	28.6	29.6	27.6	28.3	29.2333
15:25:00	27	27.7	28.1	27.6	28.3	29.7	28.1	28.5	29.8	27.5667	28.1667	29.2
15:26:00	27	27.8	28.2	27.6	28.4	29.8	28.1	28.6	30.2	27.5667	28.2667	29.4
15:27:00	27	27.8	28.2	27.7	28.5	29.9	28.1	28.7	30.6	27.6	28.3333	29.5667
15:28:00	27	28	28.3	27.7	28.8	30	28.1	28.8	31.1	27.6	28.5333	29.8
15:29:00	27	27.9	28.3	27.8	28.9	29.8	28.1	29	31.7	27.6333	28.6	29.9333
15:30:00	27.1	27.9	28.3	27.8	28.8	29.6	28.1	28.7	31.6	27.6667	28.4667	29.8333
15:31:00	27	28.1	28.3	27.8	28.9	30.2	28.2	29	31.8	27.6667	28.6667	30.1
15:32:00	27	28.1	28.3	27.7	28.8	30.8	28.1	28.8	31.6	27.6	28.5667	30.2333
15:33:00	27	28.1	28.3	27.7	28.7	30.9	28.3	29.2	31.7	27.6667	28.6667	30.3
15:34:00	27	28.1	28.5	27.7	28.8	31.2	28.3	29.6	31	27.6667	28.8333	30.2333
15:35:00	27	28	28.4	27.8	28.5	30.8	28.4	29.4	30.7	27.7333	28.6333	29.9667
15:36:00	27	27.8	28.2	27.8	28.6	30.9	28.4	29.3	29.7	27.7333	28.5667	29.6
15:37:00	27	27.8	28.1	27.8	28.6	30.8	28.5	29.3	29.4	27.7667	28.5667	29.4333
15:38:00	27	27.9	28.2	27.8	28.7	30.9	28.5	29.4	29.3	27.7667	28.6667	29.4667
15:39:00	27	27.8	28	27.8	28.6	30.9	28.5	29.2	29.2	27.7667	28.5333	29.3667
15:40:00	27	27.8	28	27.8	28.6	30.9	28.5	29.2	29.2	27.7667	28.5333	29.3667
15:41:00	27	27.8	28.2	27.8	28.6	30.9	28.5	29.2	29.5	27.7667	28.5333	29.5333
15:42:00	27	27.8	28	27.8	28.6	30.9	28.5	29.2	29.3	27.7667	28.5333	29.4
15:43:00	27	27.8	28	27.8	28.7	31.2	28.5	29.4	29.4	27.7667	28.6333	29.5333
15:44:00	27	27.8	28	27.8	28.7	30.9	28.5	29.4	29.3	27.7667	28.6333	29.4
15:45:00	27	27.8	28.2	27.7	28.6	30.9	28.4	29.3	29.4	27.7	28.5667	29.5
15:46:00	27.1	27.8	28.1	27.9	28.7	30.9	28.6	29.3	29.3	27.8667	28.6	29.4333
15:47:00	27.1	27.8	28.2	27.9	28.7	30.9	28.6	29.3	29.4	27.8667	28.6	29.5
15:48:00	27.1	27.8	28.1	27.9	28.7	30.9	28.6	29.2	29.3	27.8667	28.5667	29.4333
15:49:00	27.1	27.8	28	27.8	28.6	30	28.5	29.2	29.2	27.8	28.5333	29.0667
15:50:00	27.1	27.8	28	27.9	28.6	30	28.5	29.2	29.1	27.8333	28.5333	29.0333
15:51:00	27.1	27.8	28.1	27.9	28.7	29.6	28.5	29.1	29.2	27.8333	28.5333	28.9667
15:52:00	27.1	27.8	28.1	27.8	28.7	29.6	28.4	29.1	29.2	27.7667	28.5333	28.9667
15:53:00	27.1	27.8	28.1	27.8	28.6	29.4	28.5	29.1	29.5	27.8	28.5	29
15:54:00	27.1	27.8	28	27.9	28.6	29.4	28.5	29	29.3	27.8333	28.4667	28.9
15:55:00	27.1	27.8	28	27.9	28.6	29.1	28.5	29	29.3	27.8333	28.4667	28.8
15:56:00	27.1	27.8	28	27.9	28.6	29.3	28.4	29	29.3	27.8	28.4667	28.8667
15:57:00	27.1	27.8	28	27.8	28.5	29.3	28.4	29	29.2	27.7667	28.4333	28.8333
15:58:00	27.1	27.8	28	27.9	28.7	29.5	28.5	29.1	29.2	27.8333	28.5333	28.9
15:59:00	27.1	27.8	27.9	27.9	28.7	29.4	28.5	29.1	29	27.8333	28.5333	28.7667
16:00:00	27.1	27.8	28.1	27.9	28.7	29.6	28.5	29.1	29.3	27.8333	28.5333	29
16:01:00	27.1	27.8	28.1	27.9	28.6	29.6	28.5	29.1	29.4	27.8333	28.5	29.0333
16:02:00	27.1	27.8	28	27.9	28.6	29.7	28.5	29	29.4	27.8333	28.4667	29.0333
16:03:00	27.1	27.8	28.1	27.9	28.6	29.5	28.4	28.9	29.2	27.8	28.4333	28.9333
16:04:00	27.1	27.8	28	28	28.7	29.7	28.5	29	29.3	27.8667	28.5	29
16:05:00	27.1	27.8	28.2	28	28.8	29.6	28.5	29	29.4	27.8667	28.5333	29.0667
16:06:00	27.1	27.8	28	27.9	28.7	29.4	28.5	29	29.3	27.8333	28.5	28.9
16:07:00	27.1	27.8	28	27.9	28.7	29.4	28.5	29	29.3	27.8333	28.5	28.9
16:08:00	27.1	27.8	28	27.9	28.7	29.3	28.5	29	29.3	27.8333	28.5	28.8667
16:09:00	27.1	27.8	28.1	27.9	28.7	29.5	28.5	29	29.4	27.8333	28.5	29
16:10:00	27.1	27.8	28	27.9	28.8	29.2	28.4	29	29.3	27.8	28.5333	28.8333
16:11:00	27.1	27.8	28	27.9	28.7	29.4	28.4	29	29.3	27.8	28.5	28.9
16:12:00	27.1	27.8	27.9	27.9	28.7	29.2	28.4	29	29.1	27.8	28.5	28.7333
16:13:00	27.1	27.8	28	27.9	28.7	29.4	28.3	28.9	29	27.7667	28.4667	28.8
16:14:00	27.1	27.8	27.9	27.8	28.7	29.3	28.3	28.9	28.9	27.7333	28.4667	28.7
16:15:00	27.1	27.8	27.9	27.8	28.7	29.1	28.3	28.9	28.9	27.7333	28.4667	28.6333
16:16:00	27.1	27.7	27.8	27.8	28.6	29	28.3	28.8	28.9	27.7333	28.3667	28.5667
16:17:00	27.1	27.8	28	27.8	28.7	29.3	28.3	28.9	29.2	27.7333	28.4667	28.8333
16:18:00	27.1	27.8	27.9	27.8	28.7	29.5	28.3	28.9	29.1	27.7333	28.4667	28.8333
16:19:00	27.1	27.8	27.9	27.8	28.7	29.5	28.2	28.8	29	27.7	28.4333	28.8
16:20:00	27.1	27.7	27.9	27.7	28.5	29.5	28.2	28.7	28.9	27.6667	28.3	28.7667
16:21:00	27.1	27.7	27.8	27.8	28.5	29.7	28.2	28.7	28.9	27.7	28.3	28.8
16:22:00	27.1	27.7	27.9	27.9	28.5	29.4	28.3	28.8	29	27.7667	28.3333	28.7667
16:23:00	27	27.7	27.9	27.9	28.7	30	28.2	28.8	29.1	27.7	28.4	29
16:24:00	27	27.7	27.9	27.9	28.7	29.7	28.2	28.8	29.2	27.7	28.4	28.9333
16:25:00	27	27.7	27.9	27.9	28.7	29.7	28.2	28.8	29.4	27.7	28.4	29
16:26:00	27	27.7	27.9	27.8	28.6	29.5	28.1	28.7	29.3	27.6333	28.3333	28.9
16:27:00	27	27.7	27.8	27.8	28.6	29.5	28.1	28.7	29.1	27.6333	28.3333	28.8
16:28:00	27	27.7	27.9	27.8	28.6	29.3	28.1	28.7	29.4	27.6333	28.3333	28.8667
16:29:00	27	27.7	27.8	27.8	28.6	28.9	28.1	28.8	29.2	27.6333	28.3667	28.6333
16:30:00	27	27.7	27.8	27.9	28.6	28.8	28.1	28.8	29.1	27.6667	28.3667	28.5667
16:31:00	27	27.7	27.9	28	28.6	28.9	28.2	28.8	29.2	27.7333	28.3667	28.6667
16:32:00	27	27.7	27.9	27.9	28.6	28.8	28.1	28.7	29.1	27.6667	28.3333	28.6
16:33:00	27	27.7	27.9	27.8	28.6	29	28.1	28.7	29	27.6333	28.3333	28.6333
16:34:00	27	27.7	27.9	27.8	28.6	29	28.1	28.7	28.9	27.6333	28.3333	28.6
16:35:00	27	27.7	27.9	27.9	28.7	29	28.2	28.8	29	27.7	28.4	28.6333
16:36:00	27	27.6	27.8	27.8	28.4	28.7	28.1	28.6	28.8	27.6333	28.2	28.4333
16:37:00	27	27.7	27.8	27.8	28.5	29	28.1	28.7	28.7	27.6333	28.3	28.5
16:38:00	27	27.6	27.7	27.9	28.5	29	28.2	28.7	28.6	27.7	28.2667	28.4333
16:39:00	27	27.6	27.8	27.8	28.6	29.3	28.1	28.7	28.8	27.6333	28.3	28.6333
16:40:00	27	27.6	27.8	27.7	28.5	29	28.1	28.6	28.8	27.6	28.2333	28.5333
16:41:00	27	27.6	27.8	27.8	28.5	29	28.1	28.6	28.7	27.6333	28.2333	28.5
16:42:00	27	27.6	27.8	27.9	28.6	29.2	28.1	28.6	28.7	27.6667	28.2667	28.5667
16:43:00	27	27.6	27.8	27.8	28.5	29.1	28.1	28.6	28.8	27.6333	28.2333	28.5667
16:44:00	27	27.6	27.8	27.8	28.4	28.9	28.1	28.5	28.8	27.6333	28.1667	28.5
16:45:00	27	27.6	27.8	27.9	28.5	29	28.2	28.6	28.9	27.7	28.2333	28.5667
16:46:00	27	27.6	27.7	27.8	28.4	29.1	28.2	28.6	28.7	27.6667	28.2	28.5
16:47:00	27	27.6	27.8	27.8	28.4	28.9	28.1	28.5	28.7	27.6333	28.1667	28.4667
16:48:00	27	27.6	27.7	27.8	28.3	29.2	28.2	28.5	28.7	27.6667	28.1333	28.5333
16:49:00	27	27.6	27.8	27.8	28.4	29.1	28.2	28.6	28.7	27.6667	28.2	28.5333
16:50:00	27	27.6	27.7	27.8	28.4	29.1	28.2	28.6	28.7	27.6667	28.2	28.5
16:51:00	27	27.6	27.7	27.7	28.3	28.9	28.2	28.6	28.6	27.6333	28.1667	28.4
16:52:00	27	27.6	27.7	27.8	28.4	28.9	28	28.4	28.5	27.6	28.1333	28.3667
16:53:00	27.1	27.5	27.7	27.9	28.3	28.9	28.1	28.3	28.5	27.7	28.0333	28.3667
16:54:00	27	27.5	27.6	27.7	28.3	29.1	28	28.4	28.5	27.5667	28.0667	28.4
16:55:00	27	27.5	27.6	27.7	28.3	29	28	28.4	28.5	27.5667	28.0667	28.3667
16:56:00	27	27.5	27.7	27.8	28.3	28.8	28.1	28.4	28.7	27.6333	28.0667	28.4
16:57:00	27	27.5	27.6	27.8	28.3	28.9	28.1	28.4	28.6	27.6333	28.0667	28.3667
16:58:00	27	27.5	27.7	27.7	28.2	29	28	28.3	28.6	27.5667	28	28.4333
16:59:00	27	27.5	27.7	27.6	28.2	29.2	28	28.3	28.7	27.5333	28	28.5333
17:00:00	27	27.5	27.6	27.6	28.1	28.9	28	28.3	28.6	27.5333	27.9667	28.3667
17:01:00	27.1	27.5	27.6	27.7	28.1	28.8	28.1	28.3	28.7	27.6333	27.9667	28.3667
17:02:00	27	27.5	27.6	27.6	28.1	28.9	28	28.3	28.8	27.5333	27.9667	28.4333
17:03:00	27	27.5	27.5	27.6	28.2	28.8	28	28.3	28.7	27.5333	28	28.3333
17:04:00	27	27.5	27.6	27.6	28.2	28.9	28	28.4	28.8	27.5333	28.0333	28.4333
17:05:00	27	27.5	27.6	27.7	28.2	28.7	28	28.4	28.8	27.5667	28.0333	28.3667
17:06:00	27	27.5	27.6	27.6	28.2	28.7	27.9	28.3	28.7	27.5	28	28.3333
17:07:00	27	27.5	27.5	27.6	28.1	28.6	27.9	28.2	28.6	27.5	27.9333	28.2333
17:08:00	27	27.5	27.7	27.6	28	28.8	27.9	28.2	28.7	27.5	27.9	28.4
17:09:00	27	27.5	27.6	27.5	28.1	28.8	27.8	28.2	28.6	27.4333	27.9333	28.3333
17:10:00	27	27.5	27.5	27.6	28.1	28.5	27.8	28.2	28.5	27.4667	27.9333	28.1667
17:11:00	27	27.5	27.6	27.6	28.1	28.9	27.8	28.2	28.6	27.4667	27.9333	28.3667
17:12:00	27	27.5	27.6	27.5	28	28.8	27.8	28.2	28.6	27.4333	27.9	28.3333
17:13:00	27	27.4	27.5	27.6	28	28.7	27.9	28.2	28.6	27.5	27.8667	28.2667
17:14:00	27	27.4	27.5	27.6	28	28.6	27.9	28.2	28.5	27.5	27.8667	28.2
17:15:00	27	27.4	27.5	27.6	28	28.7	27.9	28.2	28.5	27.5	27.8667	28.2333
17:16:00	26.9	27.4	27.5	27.5	27.9	28.5	27.7	28.1	28.3	27.3667	27.8	28.1
17:17:00	26.9	27.4	27.6	27.6	28	28.7	27.8	28.2	28.3	27.4333	27.8667	28.2
17:18:00	26.9	27.4	27.6	27.6	28.1	28.7	27.8	28.1	28.3	27.4333	27.8667	28.2
17:19:00	26.9	27.4	27.5	27.5	28.1	28.7	27.7	28.1	28.2	27.3667	27.8667	28.1333
17:20:00	26.9	27.4	27.5	27.4	28	28.5	27.7	28.1	28.3	27.3333	27.8333	28.1
17:21:00	26.9	27.4	27.5	27.4	28	28.7	27.6	28	28.2	27.3	27.8	28.1333
17:22:00	26.9	27.4	27.5	27.5	28	28.7	27.7	28	28.2	27.3667	27.8	28.1333
17:23:00	26.9	27.4	27.5	27.5	28.1	28.7	27.7	28.1	28.3	27.3667	27.8667	28.1667
17:24:00	26.9	27.4	27.5	27.5	28.1	28.7	27.7	28.1	28.4	27.3667	27.8667	28.2
17:25:00	26.9	27.4	27.5	27.4	28	28.8	27.7	28.1	28.4	27.3333	27.8333	28.2333
17:26:00	26.9	27.4	27.5	27.4	28	28.7	27.7	28.1	28.4	27.3333	27.8333	28.2
17:27:00	26.9	27.4	27.5	27.5	28	28.7	27.8	28.2	28.5	27.4	27.8667	28.2333
17:28:00	26.9	27.3	27.4	27.5	27.9	28.5	27.7	28	28.3	27.3667	27.7333	28.0667
17:29:00	26.9	27.3	27.4	27.4	27.9	28.7	27.6	28	28.3	27.3	27.7333	28.1333
17:30:00	26.9	27.3	27.3	27.4	27.9	28.3	27.6	28	28.2	27.3	27.7333	27.9333
17:31:00	26.8	27.3	27.4	27.3	27.9	28.5	27.5	28	28.2	27.2	27.7333	28.0333
17:32:00	26.8	27.3	27.4	27.3	27.9	28.4	27.5	28	28.2	27.2	27.7333	28
17:33:00	26.9	27.3	27.5	27.4	27.9	28.6	27.6	28	28.3	27.3	27.7333	28.1333
17:34:00	26.8	27.3	27.4	27.2	27.8	28.6	27.5	28	28.2	27.1667	27.7	28.0667
17:35:00	26.9	27.3	27.4	27.4	27.9	28.7	27.7	28.1	28.3	27.3333	27.7667	28.1333
17:36:00	26.9	27.3	27.4	27.5	27.9	28.6	27.6	28	28.2	27.3333	27.7333	28.0667
17:37:00	26.9	27.3	27.4	27.5	27.8	28.6	27.6	27.9	28.3	27.3333	27.6667	28.1
17:38:00	26.9	27.3	27.4	27.5	27.8	28.5	27.6	27.9	28.3	27.3333	27.6667	28.0667
17:39:00	26.9	27.3	27.4	27.5	27.8	28.5	27.6	27.9	28.2	27.3333	27.6667	28.0333
17:40:00	26.9	27.3	27.4	27.5	27.8	28.5	27.6	27.9	28.2	27.3333	27.6667	28.0333
17:41:00	26.8	27.3	27.4	27.4	27.8	28.6	27.5	27.9	28.2	27.2333	27.6667	28.0667
17:42:00	26.9	27.3	27.5	27.4	27.7	28.6	27.6	27.9	28.3	27.3	27.6333	28.1333
17:43:00	26.9	27.3	27.5	27.4	27.7	28.6	27.7	27.9	28.3	27.3333	27.6333	28.1333
17:44:00	26.9	27.3	27.4	27.4	27.7	28.4	27.6	27.8	28.2	27.3	27.6	28
17:45:00	26.9	27.3	27.4	27.4	27.7	28.6	27.6	27.8	28.3	27.3	27.6	28.1
17:46:00	26.9	27.3	27.4	27.5	27.8	28.4	27.7	27.9	28.3	27.3667	27.6667	28.0333
17:47:00	26.9	27.3	27.4	27.5	27.8	28.4	27.7	27.9	28.3	27.3667	27.6667	28.0333
17:48:00	26.9	27.3	27.6	27.5	27.8	28.7	27.6	27.9	28.5	27.3333	27.6667	28.2667
17:49:00	26.9	27.4	27.5	27.4	27.8	28.6	27.6	28	28.3	27.3	27.7333	28.1333
17:50:00	26.9	27.3	27.5	27.4	27.7	28.6	27.6	27.9	28.3	27.3	27.6333	28.1333
17:51:00	26.9	27.3	27.4	27.4	27.7	28.3	27.6	27.9	28.3	27.3	27.6333	28
17:52:00	26.9	27.3	27.5	27.4	27.7	28.4	27.6	27.9	28.3	27.3	27.6333	28.0667
17:53:00	26.9	27.4	27.5	27.4	27.8	28.4	27.5	27.9	28.2	27.2667	27.7	28.0333
17:54:00	26.9	27.4	27.6	27.4	27.8	28.5	27.6	27.9	28.3	27.3	27.7	28.1333
17:55:00	26.9	27.4	27.6	27.5	27.9	28.6	27.6	28	28.4	27.3333	27.7667	28.2
17:56:00	27	27.4	27.5	27.6	27.9	28.5	27.7	28	28.3	27.4333	27.7667	28.1
17:57:00	27	27.4	27.5	27.6	27.9	28.5	27.7	28	28.3	27.4333	27.7667	28.1
17:58:00	27	27.3	27.4	27.5	27.7	28.4	27.7	27.9	28.2	27.4	27.6333	28
17:59:00	26.9	27.4	27.4	27.3	27.8	28.3	27.5	28	28.2	27.2333	27.7333	27.9667
18:00:00	27	27.4	27.5	27.4	27.8	28.4	27.6	28	28.3	27.3333	27.7333	28.0667
18:01:00	27	27.4	27.5	27.4	27.8	28.5	27.5	27.9	28.2	27.3	27.7	28.0667
18:02:00	27	27.4	27.5	27.6	27.8	28.6	27.7	27.9	28.2	27.4333	27.7	28.1
18:03:00	27	27.4	27.4	27.5	28	28.5	27.6	28	28.2	27.3667	27.8	28.0333
18:04:00	27	27.3	27.5	27.6	27.9	28.6	27.7	27.9	28.3	27.4333	27.7	28.1333
18:05:00	27	27.4	27.4	27.4	27.8	28.4	27.6	28	28.2	27.3333	27.7333	28
18:06:00	27	27.4	27.5	27.5	27.8	28.5	27.7	28	28.3	27.4	27.7333	28.1
18:07:00	27	27.4	27.6	27.5	27.9	28.6	27.7	28	28.4	27.4	27.7667	28.2
18:08:00	27	27.4	27.5	27.5	27.8	28.5	27.7	28	28.3	27.4	27.7333	28.1
18:09:00	27	27.4	27.4	27.5	27.9	28.4	27.7	28	28.2	27.4	27.7667	28
18:10:00	27	27.3	27.4	27.4	27.8	28.3	27.6	27.9	28.2	27.3333	27.6667	27.9667
18:11:00	27	27.3	27.4	27.5	27.8	28.4	27.7	27.9	28.1	27.4	27.6667	27.9667
18:12:00	27	27.3	27.4	27.4	27.8	28.5	27.5	27.8	28.1	27.3	27.6333	28
18:13:00	27	27.3	27.4	27.3	27.8	28.4	27.5	27.8	28.1	27.2667	27.6333	27.9667
18:14:00	27	27.3	27.4	27.3	27.6	28.4	27.5	27.7	28.1	27.2667	27.5333	27.9667
18:15:00	27	27.3	27.4	27.4	27.7	28.4	27.6	27.8	28.2	27.3333	27.6	28
18:16:00	27	27.3	27.4	27.4	27.7	28.5	27.6	27.8	28.2	27.3333	27.6	28.0333
18:17:00	27	27.3	27.4	27.4	27.7	28.4	27.6	27.8	28.2	27.3333	27.6	28
18:18:00	27	27.3	27.3	27.4	27.7	28.2	27.6	27.8	28.1	27.3333	27.6	27.8667
18:19:00	27	27.3	27.3	27.4	27.7	28.2	27.6	27.8	28.1	27.3333	27.6	27.8667
18:20:00	27	27.3	27.3	27.4	27.7	28.2	27.6	27.8	28.1	27.3333	27.6	27.8667
18:21:00	26.9	27.2	27.3	27.3	27.6	28.3	27.5	27.7	28.1	27.2333	27.5	27.9
18:22:00	26.9	27.2	27.3	27.3	27.5	28.5	27.5	27.7	28.1	27.2333	27.4667	27.9667
18:23:00	26.9	27.2	27.2	27.3	27.5	28.3	27.4	27.6	27.9	27.2	27.4333	27.8
18:24:00	26.9	27.2	27.2	27.3	27.5	28.1	27.4	27.6	27.9	27.2	27.4333	27.7333
18:25:00	26.9	27.2	27.3	27.4	27.6	28.3	27.5	27.7	28.1	27.2667	27.5	27.9
18:26:00	26.9	27.2	27.3	27.4	27.6	28.3	27.5	27.7	28.1	27.2667	27.5	27.9
18:27:00	26.9	27.2	27.3	27.4	27.6	28.4	27.5	27.7	28	27.2667	27.5	27.9
18:28:00	26.9	27.2	27.3	27.3	27.5	28.2	27.5	27.7	28	27.2333	27.4667	27.8333
18:29:00	26.9	27.2	27.4	27.3	27.5	28.4	27.5	27.7	28.2	27.2333	27.4667	28
18:30:00	26.9	27.3	27.4	27.3	27.6	28.3	27.5	27.8	28.2	27.2333	27.5667	27.9667
18:31:00	26.9	27.2	27.3	27.3	27.5	28.3	27.5	27.7	28.1	27.2333	27.4667	27.9
18:32:00	26.9	27.2	27.3	27.3	27.5	28.3	27.5	27.7	28.1	27.2333	27.4667	27.9
18:33:00	26.9	27.2	27.4	27.3	27.5	28.4	27.5	27.7	28.2	27.2333	27.4667	28
18:34:00	26.9	27.2	27.3	27.3	27.5	28.3	27.5	27.7	28.1	27.2333	27.4667	27.9
18:35:00	26.9	27.2	27.3	27.3	27.5	28.3	27.4	27.6	28.1	27.2	27.4333	27.9
18:36:00	26.9	27.2	27.3	27.3	27.5	28.3	27.4	27.6	28.1	27.2	27.4333	27.9
18:37:00	26.9	27.2	27.2	27.3	27.5	28.4	27.4	27.6	28	27.2	27.4333	27.8667
18:38:00	26.8	27.2	27.2	27.2	27.5	28.5	27.3	27.6	28	27.1	27.4333	27.9
18:39:00	26.8	27.2	27.2	27.1	27.5	28.3	27.3	27.6	28	27.0667	27.4333	27.8333
18:40:00	26.8	27.2	27.2	27.1	27.5	28.2	27.3	27.6	28	27.0667	27.4333	27.8
18:41:00	26.8	27.2	27.2	27.1	27.5	28.1	27.3	27.6	28	27.0667	27.4333	27.7667
18:42:00	26.8	27.2	27.2	27.2	27.6	28.3	27.4	27.7	28.1	27.1333	27.5	27.8667
18:43:00	26.8	27.1	27.1	27.2	27.4	28.1	27.3	27.5	27.9	27.1	27.3333	27.7
18:44:00	26.7	27.1	27.2	27.2	27.5	28.4	27.3	27.6	28.1	27.0667	27.4	27.9
18:45:00	26.7	27.1	27.2	27.2	27.5	28.3	27.3	27.6	28.1	27.0667	27.4	27.8667
18:46:00	26.8	27.1	27.2	27.3	27.5	28.2	27.4	27.6	28	27.1667	27.4	27.8
18:47:00	26.7	27.1	27.2	27.2	27.5	28.1	27.3	27.6	28	27.0667	27.4	27.7667
18:48:00	26.7	27.1	27.2	27.2	27.5	28.1	27.3	27.6	27.9	27.0667	27.4	27.7333
18:49:00	26.7	27.1	27.2	27.2	27.5	28.1	27.3	27.6	27.9	27.0667	27.4	27.7333
18:50:00	26.7	27.1	27.2	27.2	27.5	28.1	27.3	27.6	27.9	27.0667	27.4	27.7333
18:51:00	26.7	27.1	27.2	27.1	27.4	28.2	27.2	27.5	27.8	27	27.3333	27.7333
18:52:00	26.7	27.1	27.2	27.1	27.4	28.1	27.2	27.5	27.8	27	27.3333	27.7
18:53:00	26.7	27.1	27.2	27.1	27.5	28	27.2	27.5	27.8	27	27.3667	27.6667
18:54:00	26.7	27.1	27.2	27.2	27.5	28.1	27.2	27.5	27.8	27.0333	27.3667	27.7
18:55:00	26.7	27.1	27.1	27.2	27.5	27.9	27.2	27.5	27.7	27.0333	27.3667	27.5667
18:56:00	26.7	27.1	27.1	27.3	27.6	28	27.3	27.6	27.8	27.1	27.4333	27.6333
18:57:00	26.7	27.1	27.1	27.3	27.6	28	27.3	27.6	27.8	27.1	27.4333	27.6333
18:58:00	26.7	27.1	27.1	27.2	27.6	28	27.2	27.6	27.7	27.0333	27.4333	27.6
18:59:00	26.7	27	27	27.1	27.4	27.8	27.2	27.5	27.6	27	27.3	27.4667
19:00:00	26.7	27	27	27.1	27.4	27.8	27.2	27.5	27.6	27	27.3	27.4667
19:01:00	26.7	27	27	27.1	27.4	27.8	27.2	27.5	27.6	27	27.3	27.4667
19:02:00	26.7	27	27.1	27.1	27.4	28.1	27.3	27.5	27.7	27.0333	27.3	27.6333
19:03:00	26.7	27	27.1	27.1	27.4	28.1	27.2	27.5	27.7	27	27.3	27.6333
19:04:00	26.5	27	27.1	27	27.5	28.1	27.1	27.6	27.8	26.8667	27.3667	27.6667
19:05:00	26.7	27	27.1	27.2	27.5	28.1	27.3	27.6	27.9	27.0667	27.3667	27.7
19:06:00	26.5	27	27.1	27	27.4	28	27.1	27.6	27.8	26.8667	27.3333	27.6333
19:07:00	26.5	27	27	27	27.5	27.9	27.1	27.6	27.7	26.8667	27.3667	27.5333
19:08:00	26.5	26.9	27	27	27.4	28	27	27.4	27.5	26.8333	27.2333	27.5
19:09:00	26.5	27	27	27	27.5	27.9	27	27.5	27.5	26.8333	27.3333	27.4667
19:10:00	26.5	27	27.1	27	27.4	27.9	27	27.4	27.6	26.8333	27.2667	27.5333
19:11:00	26.5	26.9	27	27	27.3	27.8	27	27.3	27.5	26.8333	27.1667	27.4333
19:12:00	26.5	26.9	27	27	27.3	27.8	27	27.3	27.5	26.8333	27.1667	27.4333
19:13:00	26.5	26.9	26.9	26.9	27.2	27.5	27	27.3	27.4	26.8	27.1333	27.2667
19:14:00	26.5	26.9	26.9	26.9	27.3	27.5	27	27.4	27.4	26.8	27.2	27.2667
19:15:00	26.5	26.9	26.9	27	27.4	27.6	27.1	27.5	27.5	26.8667	27.2667	27.3333
19:16:00	26.5	26.9	26.9	27	27.4	27.7	27.1	27.5	27.5	26.8667	27.2667	27.3667
19:17:00	26.5	26.9	26.9	27	27.4	27.8	27.1	27.5	27.5	26.8667	27.2667	27.4
19:18:00	26.5	26.9	27	27	27.4	27.8	27.1	27.5	27.6	26.8667	27.2667	27.4667
19:19:00	26.5	26.9	26.9	27	27.4	27.5	27.1	27.5	27.5	26.8667	27.2667	27.3
19:20:00	26.5	26.9	26.9	26.9	27.3	27.5	27.1	27.5	27.5	26.8333	27.2333	27.3
19:21:00	26.5	26.9	26.9	26.9	27.3	27.5	27.1	27.5	27.5	26.8333	27.2333	27.3
19:22:00	26.5	26.9	26.9	27	27.3	27.5	27	27.4	27.4	26.8333	27.2	27.2667
19:23:00	26.5	26.9	26.9	27	27.3	27.4	27	27.4	27.4	26.8333	27.2	27.2333
19:24:00	26.5	26.9	26.9	27	27.3	27.4	27	27.4	27.4	26.8333	27.2	27.2333
19:25:00	26.5	26.9	26.9	27	27.4	27.6	27	27.5	27.4	26.8333	27.2667	27.3
19:26:00	26.5	26.9	26.9	27	27.3	27.5	27.1	27.5	27.4	26.8667	27.2333	27.2667
19:27:00	26.5	26.8	26.9	27	27.2	27.5	27.1	27.4	27.5	26.8667	27.1333	27.3
19:28:00	26.5	26.8	26.9	27	27.2	27.3	27.1	27.4	27.4	26.8667	27.1333	27.2
19:29:00	26.5	26.8	26.8	27	27.2	27.3	27.1	27.4	27.3	26.8667	27.1333	27.1333
19:30:00	26.5	26.8	26.8	27	27.2	27.5	27.1	27.4	27.3	26.8667	27.1333	27.2
19:31:00	26.5	26.8	26.8	27	27.2	27.4	27.1	27.4	27.3	26.8667	27.1333	27.1667
19:32:00	26.5	26.8	26.8	27	27.2	27.3	27.1	27.4	27.3	26.8667	27.1333	27.1333
19:33:00	26.5	26.8	26.8	26.9	27.1	27.2	27.1	27.4	27.3	26.8333	27.1	27.1
19:34:00	26.5	26.8	26.8	26.9	27.1	27.2	27	27.3	27.2	26.8	27.0667	27.0667
19:35:00	26.5	26.8	26.8	26.9	27.1	27.3	27	27.3	27.2	26.8	27.0667	27.1
19:36:00	26.5	26.8	26.8	26.9	27.1	27.3	27	27.3	27.2	26.8	27.0667	27.1
19:37:00	26.5	26.8	26.8	26.9	27.1	27.1	27	27.3	27.2	26.8	27.0667	27.0333
19:38:00	26.5	26.8	26.8	27	27.2	27.2	27.1	27.4	27.3	26.8667	27.1333	27.1
19:39:00	26.5	26.8	26.9	27	27.2	27.4	27.1	27.4	27.4	26.8667	27.1333	27.2333
19:40:00	26.5	26.8	26.8	26.9	27.2	27.3	27.1	27.4	27.3	26.8333	27.1333	27.1333
19:41:00	26.5	26.8	26.8	26.9	27.2	27.1	27.1	27.4	27.3	26.8333	27.1333	27.0667
19:42:00	26.5	26.7	26.8	26.8	27	27	27.1	27.3	27.3	26.8	27	27.0333
19:43:00	26.4	26.7	26.8	26.7	27	27	27	27.3	27.3	26.7	27	27.0333
19:44:00	26.4	26.7	26.7	26.7	27	27.1	27	27.3	27.3	26.7	27	27.0333
19:45:00	26.4	26.7	26.7	26.7	27	27.1	27	27.3	27.3	26.7	27	27.0333
19:46:00	26.4	26.7	26.7	26.7	27	27.1	26.9	27.2	27.2	26.6667	26.9667	27
19:47:00	26.4	26.7	26.8	26.7	27	27.1	26.9	27.2	27.3	26.6667	26.9667	27.0667
19:48:00	26.4	26.7	26.8	26.7	27.1	27.1	26.9	27.3	27.3	26.6667	27.0333	27.0667
19:49:00	26.4	26.7	26.8	26.7	27	27.1	27	27.3	27.3	26.7	27	27.0667
19:50:00	26.4	26.7	26.7	26.8	27.1	27.1	27.1	27.4	27.3	26.7667	27.0667	27.0333
19:51:00	26.4	26.7	26.7	26.8	27.1	27	27.1	27.4	27.3	26.7667	27.0667	27
19:52:00	26.4	26.7	26.7	26.8	27.1	27.1	27.1	27.4	27.3	26.7667	27.0667	27.0333
19:53:00	26.4	26.5	26.7	26.8	26.9	27.1	27.1	27.2	27.3	26.7667	26.8667	27.0333
19:54:00	26.4	26.5	26.7	26.8	26.8	27.1	27.1	27.2	27.3	26.7667	26.8333	27.0333
19:55:00	26.4	26.5	26.5	26.8	26.8	26.8	27.1	27.2	27.1	26.7667	26.8333	26.8
19:56:00	26.4	26.5	26.7	26.8	26.8	27	27	27.1	27.2	26.7333	26.8	26.9667
19:57:00	26.4	26.5	26.5	26.8	26.8	26.9	27	27.1	27	26.7333	26.8	26.8
19:58:00	26.4	26.5	26.5	26.7	26.7	26.8	27	27.1	26.9	26.7	26.7667	26.7333
19:59:00	26.4	26.5	26.5	26.7	26.7	26.7	27	27.1	26.9	26.7	26.7667	26.7
20:00:00	26.4	26.5	26.5	26.7	26.7	26.8	27	27.1	27	26.7	26.7667	26.7667
20:01:00	26.3	26.4	26.5	26.6	26.6	26.8	26.9	27	27	26.6	26.6667	26.7667
20:02:00	26.3	26.4	26.5	26.7	26.7	26.9	27	27.1	27.1	26.6667	26.7333	26.8333
20:03:00	26.3	26.4	26.7	26.7	26.7	27	27	27.1	27.3	26.6667	26.7333	27
20:04:00	26.3	26.4	26.5	26.7	26.7	26.7	27	27.1	27.1	26.6667	26.7333	26.7667
20:05:00	26.3	26.4	26.5	26.6	26.7	26.7	27	27.1	27.1	26.6333	26.7333	26.7667
20:06:00	26.3	26.4	26.7	26.6	26.7	26.9	27	27.1	27.3	26.6333	26.7333	26.9667
20:07:00	26.3	26.4	26.5	26.6	26.7	26.8	26.9	27	27	26.6	26.7	26.7667
20:08:00	26.3	26.4	26.7	26.5	26.6	26.9	26.9	27	27.1	26.5667	26.6667	26.9
20:09:00	26.3	26.4	26.7	26.5	26.6	26.9	26.8	27	27.1	26.5333	26.6667	26.9
20:10:00	26.3	26.4	26.7	26.5	26.6	26.8	26.8	27	27.2	26.5333	26.6667	26.9
20:11:00	26.3	26.5	26.7	26.5	26.7	26.8	26.8	27	27.2	26.5333	26.7333	26.9
20:12:00	26.3	26.4	26.7	26.5	26.6	26.9	26.8	26.9	27.1	26.5333	26.6333	26.9
20:13:00	26.3	26.4	26.5	26.5	26.7	26.7	26.8	27.1	26.9	26.5333	26.7333	26.7
20:14:00	26.3	26.4	26.5	26.5	26.6	26.8	26.8	26.9	26.9	26.5333	26.6333	26.7333
20:15:00	26.3	26.4	26.5	26.5	26.7	26.7	26.8	27	27	26.5333	26.7	26.7333
20:16:00	26.3	26.4	26.5	26.6	26.8	26.8	26.9	27.2	27.1	26.6	26.8	26.8
20:17:00	26.3	26.4	26.5	26.5	26.6	26.7	26.9	27.1	27.1	26.5667	26.7	26.7667
20:18:00	26.3	26.4	26.5	26.5	26.6	26.6	26.8	27	27	26.5333	26.6667	26.7
20:19:00	26.3	26.4	26.5	26.5	26.6	26.7	26.8	27.1	27	26.5333	26.7	26.7333
20:20:00	26.3	26.4	26.5	26.5	26.6	26.7	26.8	27.1	27	26.5333	26.7	26.7333
20:21:00	26.3	26.4	26.5	26.5	26.6	26.7	26.8	27.1	27	26.5333	26.7	26.7333
20:22:00	26.3	26.4	26.5	26.6	26.6	26.7	26.9	27	27	26.6	26.6667	26.7333
20:23:00	26.3	26.4	26.5	26.6	26.6	26.7	26.9	27	27.1	26.6	26.6667	26.7667
20:24:00	26.3	26.4	26.5	26.6	26.6	26.8	26.9	27	27.1	26.6	26.6667	26.8
20:25:00	26.3	26.4	26.5	26.6	26.6	26.8	26.9	27	27.1	26.6	26.6667	26.8
20:26:00	26.3	26.4	26.5	26.5	26.6	26.8	26.8	27	27.1	26.5333	26.6667	26.8
20:27:00	26.3	26.4	26.4	26.5	26.6	26.7	26.8	27	27	26.5333	26.6667	26.7
20:28:00	26.3	26.4	26.5	26.5	26.6	26.7	26.8	27.1	27.1	26.5333	26.7	26.7667
20:29:00	26.3	26.4	26.5	26.5	26.6	26.8	26.8	27.1	27.1	26.5333	26.7	26.8
20:30:00	26.3	26.4	26.4	26.5	26.6	26.7	26.8	27.1	27	26.5333	26.7	26.7
20:31:00	26.3	26.4	26.5	26.5	26.6	26.8	26.8	27.1	27.1	26.5333	26.7	26.8
20:32:00	26.3	26.4	26.5	26.5	26.6	26.8	26.8	27.1	27.1	26.5333	26.7	26.8
20:33:00	26.3	26.3	26.4	26.5	26.5	26.7	26.8	27	27	26.5333	26.6	26.7
20:34:00	26.2	26.3	26.4	26.4	26.5	26.7	26.6	26.9	26.9	26.4	26.5667	26.6667
20:35:00	26.2	26.3	26.4	26.4	26.5	26.7	26.6	26.9	26.9	26.4	26.5667	26.6667
20:36:00	26.2	26.4	26.4	26.4	26.6	26.7	26.6	27	26.9	26.4	26.6667	26.6667
20:37:00	26.3	26.3	26.4	26.5	26.5	26.7	26.8	27	27	26.5333	26.6	26.7
20:38:00	26.2	26.3	26.4	26.4	26.5	26.7	26.7	27	27	26.4333	26.6	26.7
20:39:00	26.2	26.3	26.4	26.4	26.5	26.6	26.7	27	27	26.4333	26.6	26.6667
20:40:00	26.2	26.3	26.5	26.4	26.5	26.8	26.7	27	27.1	26.4333	26.6	26.8
20:41:00	26.2	26.3	26.4	26.4	26.5	26.7	26.7	27	27	26.4333	26.6	26.7
20:42:00	26.2	26.3	26.4	26.4	26.5	26.7	26.7	27	27	26.4333	26.6	26.7
20:43:00	26.2	26.3	26.4	26.4	26.5	26.7	26.7	27	27	26.4333	26.6	26.7
20:44:00	26.2	26.3	26.4	26.4	26.5	26.8	26.7	27	27	26.4333	26.6	26.7333
20:45:00	26.2	26.3	26.4	26.4	26.5	26.7	26.7	27	27	26.4333	26.6	26.7
20:46:00	26.2	26.3	26.4	26.4	26.5	26.7	26.7	27	27	26.4333	26.6	26.7
20:47:00	26.2	26.3	26.4	26.4	26.5	26.7	26.7	27	27	26.4333	26.6	26.7
20:48:00	26.2	26.3	26.4	26.4	26.5	26.7	26.7	27	27	26.4333	26.6	26.7
20:49:00	26.2	26.3	26.4	26.4	26.5	26.7	26.7	27	27	26.4333	26.6	26.7
20:50:00	26.2	26.3	26.4	26.4	26.5	26.7	26.7	27	27	26.4333	26.6	26.7
20:51:00	26.2	26.3	26.3	26.4	26.5	26.6	26.7	27	26.8	26.4333	26.6	26.5667
20:52:00	26.2	26.3	26.3	26.4	26.5	26.6	26.6	26.9	26.8	26.4	26.5667	26.5667
20:53:00	26.2	26.3	26.3	26.4	26.5	26.6	26.6	26.9	26.8	26.4	26.5667	26.5667
20:54:00	26.2	26.3	26.3	26.4	26.5	26.5	26.6	26.9	26.8	26.4	26.5667	26.5333
20:55:00	26.2	26.3	26.4	26.4	26.5	26.6	26.7	26.9	26.9	26.4333	26.5667	26.6333
20:56:00	26.2	26.3	26.4	26.4	26.5	26.4	26.8	27	26.9	26.4667	26.6	26.5667
20:57:00	26.2	26.3	26.4	26.3	26.4	26.5	26.7	26.9	26.9	26.4	26.5333	26.6
20:58:00	26.2	26.3	26.3	26.4	26.5	26.5	26.8	27	26.9	26.4667	26.6	26.5667
20:59:00	26.2	26.2	26.3	26.4	26.4	26.5	26.8	26.9	26.9	26.4667	26.5	26.5667
21:00:00	26.1	26.2	26.3	26.3	26.4	26.5	26.7	26.9	26.9	26.3667	26.5	26.5667
21:01:00	26.2	26.2	26.4	26.4	26.4	26.6	26.8	26.9	27.1	26.4667	26.5	26.7
21:02:00	26.1	26.2	26.3	26.3	26.4	26.4	26.7	26.9	26.9	26.3667	26.5	26.5333
21:03:00	26.2	26.2	26.3	26.4	26.4	26.5	26.8	26.9	26.9	26.4667	26.5	26.5667
21:04:00	26.2	26.2	26.3	26.4	26.4	26.6	26.8	26.9	26.9	26.4667	26.5	26.6
21:05:00	26.2	26.2	26.3	26.4	26.4	26.6	26.8	26.9	26.9	26.4667	26.5	26.6
21:06:00	26.2	26.2	26.3	26.4	26.4	26.6	26.8	26.9	26.9	26.4667	26.5	26.6
21:07:00	26.2	26.2	26.3	26.4	26.4	26.6	26.8	26.9	26.9	26.4667	26.5	26.6
21:08:00	26.2	26.2	26.3	26.4	26.4	26.5	26.8	26.9	27	26.4667	26.5	26.6
21:09:00	26.2	26.2	26.3	26.4	26.4	26.5	26.7	26.8	26.9	26.4333	26.4667	26.5667
21:10:00	26.2	26.2	26.4	26.4	26.4	26.7	26.7	26.8	27.1	26.4333	26.4667	26.7333
21:11:00	26.2	26.2	26.4	26.4	26.4	26.8	26.7	26.8	27	26.4333	26.4667	26.7333
21:12:00	26.2	26.2	26.4	26.4	26.4	26.8	26.7	26.8	27	26.4333	26.4667	26.7333
21:13:00	26.2	26.2	26.3	26.4	26.4	26.6	26.7	26.8	26.9	26.4333	26.4667	26.6
21:14:00	26.2	26.2	26.3	26.4	26.4	26.6	26.7	26.8	26.9	26.4333	26.4667	26.6
21:15:00	26.2	26.2	26.4	26.4	26.4	26.7	26.7	26.8	27	26.4333	26.4667	26.7
21:16:00	26.2	26.2	26.3	26.4	26.4	26.6	26.7	26.8	26.9	26.4333	26.4667	26.6
21:17:00	26.2	26.2	26.4	26.4	26.4	26.8	26.7	26.8	27	26.4333	26.4667	26.7333
21:18:00	26.2	26.2	26.4	26.4	26.4	26.7	26.7	26.8	27	26.4333	26.4667	26.7
21:19:00	26.2	26.2	26.3	26.4	26.4	26.6	26.7	26.8	26.9	26.4333	26.4667	26.6
21:20:00	26.1	26.2	26.4	26.3	26.4	26.7	26.6	26.8	27.1	26.3333	26.4667	26.7333
21:21:00	26.1	26.2	26.3	26.3	26.4	26.6	26.6	26.8	26.9	26.3333	26.4667	26.6
21:22:00	26.1	26.2	26.3	26.3	26.4	26.5	26.6	26.8	26.9	26.3333	26.4667	26.5667
21:23:00	26.1	26.2	26.3	26.3	26.4	26.6	26.6	26.8	26.9	26.3333	26.4667	26.6
21:24:00	26.1	26.2	26.3	26.3	26.4	26.6	26.6	26.8	26.8	26.3333	26.4667	26.5667
21:25:00	26.1	26.2	26.3	26.3	26.4	26.6	26.6	26.8	26.8	26.3333	26.4667	26.5667
21:26:00	26.1	26.2	26.3	26.3	26.4	26.5	26.6	26.8	26.8	26.3333	26.4667	26.5333
21:27:00	26.1	26.2	26.3	26.3	26.4	26.6	26.6	26.8	26.8	26.3333	26.4667	26.5667
21:28:00	26.1	26.2	26.3	26.3	26.4	26.5	26.6	26.8	26.8	26.3333	26.4667	26.5333
21:29:00	26.1	26.2	26.3	26.2	26.3	26.5	26.6	26.8	26.8	26.3	26.4333	26.5333
21:30:00	26.1	26.2	26.3	26.2	26.3	26.4	26.6	26.8	26.8	26.3	26.4333	26.5
21:31:00	26.1	26.2	26.3	26.2	26.3	26.5	26.6	26.8	26.8	26.3	26.4333	26.5333
21:32:00	26.1	26.2	26.3	26.2	26.3	26.5	26.6	26.8	26.8	26.3	26.4333	26.5333
21:33:00	26.1	26.2	26.3	26.2	26.3	26.5	26.6	26.8	26.8	26.3	26.4333	26.5333
21:34:00	26.1	26.2	26.3	26.2	26.3	26.5	26.6	26.8	26.8	26.3	26.4333	26.5333
21:35:00	26.1	26.2	26.3	26.2	26.3	26.4	26.6	26.8	26.8	26.3	26.4333	26.5
21:36:00	26.1	26.2	26.3	26.2	26.3	26.4	26.6	26.8	26.9	26.3	26.4333	26.5333
21:37:00	26.1	26.2	26.3	26.2	26.3	26.4	26.6	26.8	26.9	26.3	26.4333	26.5333
21:38:00	26.1	26.2	26.3	26.2	26.3	26.4	26.6	26.8	26.9	26.3	26.4333	26.5333
21:39:00	26.1	26.2	26.3	26.2	26.3	26.4	26.6	26.8	26.8	26.3	26.4333	26.5
21:40:00	26.1	26.2	26.3	26.2	26.3	26.4	26.5	26.7	26.8	26.2667	26.4	26.5
21:41:00	26.1	26.2	26.3	26.2	26.3	26.5	26.5	26.7	26.8	26.2667	26.4	26.5333
21:42:00	26.1	26.2	26.3	26.2	26.3	26.5	26.5	26.7	26.7	26.2667	26.4	26.5
21:43:00	26.1	26.2	26.3	26.2	26.3	26.4	26.5	26.7	26.7	26.2667	26.4	26.4667
21:44:00	26.1	26.2	26.3	26.2	26.3	26.4	26.5	26.7	26.8	26.2667	26.4	26.5
21:45:00	26.1	26.1	26.3	26.2	26.2	26.5	26.5	26.6	26.7	26.2667	26.3	26.5
21:46:00	26.1	26.2	26.3	26.2	26.3	26.5	26.5	26.7	26.8	26.2667	26.4	26.5333
21:47:00	26.1	26.2	26.3	26.2	26.3	26.5	26.5	26.7	26.8	26.2667	26.4	26.5333
21:48:00	26.1	26.2	26.3	26.2	26.3	26.5	26.5	26.7	26.8	26.2667	26.4	26.5333
21:49:00	26.1	26.2	26.3	26.2	26.3	26.5	26.5	26.7	26.8	26.2667	26.4	26.5333
21:50:00	26.1	26.2	26.3	26.2	26.3	26.5	26.5	26.7	26.8	26.2667	26.4	26.5333
21:51:00	26.1	26.2	26.3	26.2	26.3	26.5	26.5	26.7	26.7	26.2667	26.4	26.5
21:52:00	26.1	26.2	26.3	26.2	26.3	26.6	26.5	26.7	26.9	26.2667	26.4	26.6
21:53:00	26.1	26.1	26.3	26.3	26.3	26.6	26.6	26.7	26.8	26.3333	26.3667	26.5667
21:54:00	26.1	26.1	26.3	26.3	26.3	26.6	26.6	26.7	26.9	26.3333	26.3667	26.6
21:55:00	26.1	26.1	26.2	26.3	26.3	26.5	26.6	26.7	26.7	26.3333	26.3667	26.4667
21:56:00	26.1	26.1	26.2	26.3	26.3	26.5	26.6	26.7	26.7	26.3333	26.3667	26.4667
21:57:00	26.1	26.1	26.2	26.3	26.3	26.5	26.6	26.7	26.7	26.3333	26.3667	26.4667
21:58:00	26	26.1	26.2	26.2	26.3	26.5	26.5	26.7	26.7	26.2333	26.3667	26.4667
21:59:00	26	26.1	26.2	26.2	26.3	26.4	26.5	26.7	26.7	26.2333	26.3667	26.4333
22:00:00	26	26.1	26.2	26.2	26.3	26.5	26.5	26.7	26.7	26.2333	26.3667	26.4667
22:01:00	26	26.1	26.2	26.1	26.2	26.4	26.5	26.7	26.7	26.2	26.3333	26.4333
22:02:00	26	26.1	26.2	26.1	26.2	26.4	26.5	26.7	26.7	26.2	26.3333	26.4333
22:03:00	26	26.1	26.2	26.1	26.2	26.3	26.5	26.7	26.7	26.2	26.3333	26.4
22:04:00	26	26.1	26.2	26.1	26.2	26.3	26.5	26.7	26.7	26.2	26.3333	26.4
22:05:00	26	26.1	26.2	26.1	26.2	26.3	26.5	26.7	26.7	26.2	26.3333	26.4
22:06:00	26	26.1	26.2	26.1	26.2	26.2	26.5	26.7	26.7	26.2	26.3333	26.3667
22:07:00	26	26.1	26.2	26.1	26.2	26.3	26.5	26.7	26.7	26.2	26.3333	26.4
22:08:00	26	26.1	26.1	26.1	26.2	26.2	26.5	26.7	26.6	26.2	26.3333	26.3
22:09:00	26	26.1	26.1	26.1	26.2	26.2	26.5	26.7	26.6	26.2	26.3333	26.3
22:10:00	26	26.1	26.1	26.1	26.2	26.1	26.4	26.6	26.5	26.1667	26.3	26.2333
22:11:00	26	26	26.1	26.1	26.1	26.1	26.4	26.5	26.5	26.1667	26.2	26.2333
22:12:00	26	26	26.1	26.1	26.1	26.2	26.4	26.5	26.5	26.1667	26.2	26.2667
22:13:00	26	26	26.1	26.1	26.1	26.2	26.4	26.5	26.5	26.1667	26.2	26.2667
22:14:00	26	26	26.1	26.1	26.1	26.1	26.4	26.5	26.5	26.1667	26.2	26.2333
22:15:00	26	26	26.1	26.2	26.2	26.3	26.5	26.6	26.5	26.2333	26.2667	26.3
22:16:00	25.9	26	26.1	26.1	26.2	26.3	26.4	26.6	26.5	26.1333	26.2667	26.3
22:17:00	25.9	26	26.1	26.1	26.2	26.1	26.4	26.6	26.5	26.1333	26.2667	26.2333
22:18:00	26	26	26.1	26.2	26.2	26.2	26.5	26.6	26.5	26.2333	26.2667	26.2667
22:19:00	25.9	26	26.1	26	26.1	26.2	26.4	26.6	26.5	26.1	26.2333	26.2667
22:20:00	25.9	26	26.1	26	26.1	26.1	26.4	26.6	26.5	26.1	26.2333	26.2333
22:21:00	25.9	26	26.1	26	26.1	26.2	26.4	26.6	26.6	26.1	26.2333	26.3
22:22:00	25.9	26	26.1	26	26.1	26.2	26.4	26.6	26.6	26.1	26.2333	26.3
22:23:00	25.9	26	26.1	26	26.1	26.1	26.4	26.6	26.6	26.1	26.2333	26.2667
22:24:00	25.9	26	26	26	26.1	26.2	26.4	26.6	26.4	26.1	26.2333	26.2
22:25:00	25.9	26	26	26	26.1	26	26.4	26.6	26.4	26.1	26.2333	26.1333
22:26:00	25.9	26	26	26	26.1	26	26.3	26.6	26.4	26.0667	26.2333	26.1333
22:27:00	25.9	26	26	26	26.1	26.1	26.3	26.6	26.5	26.0667	26.2333	26.2
22:28:00	25.9	26	26	26	26.1	26.1	26.4	26.6	26.5	26.1	26.2333	26.2
22:29:00	25.9	26	26	26	26.1	26.1	26.3	26.6	26.5	26.0667	26.2333	26.2
22:30:00	25.9	26	26	26	26.1	26.1	26.3	26.6	26.4	26.0667	26.2333	26.1667
22:31:00	25.9	25.9	26	26	26	26	26.3	26.5	26.4	26.0667	26.1333	26.1333
22:32:00	25.9	25.9	26	26	26	26.1	26.2	26.5	26.4	26.0333	26.1333	26.1667
22:33:00	25.9	25.9	26	26	26	26.1	26.2	26.4	26.4	26.0333	26.1	26.1667
22:34:00	25.9	25.9	26	26	26	26.1	26.2	26.4	26.4	26.0333	26.1	26.1667
22:35:00	25.9	25.9	26	26	26	26.1	26.2	26.4	26.4	26.0333	26.1	26.1667
22:36:00	25.9	25.9	26	26	26	26.2	26.2	26.4	26.4	26.0333	26.1	26.2
22:37:00	25.9	25.9	26	26	26	26.1	26.2	26.4	26.4	26.0333	26.1	26.1667
22:38:00	25.9	25.9	26	26	26	26.2	26.2	26.4	26.4	26.0333	26.1	26.2
22:39:00	25.8	25.9	26	25.9	26	26.2	26.1	26.4	26.4	25.9333	26.1	26.2
22:40:00	25.8	25.9	26	25.9	25.9	26.2	26.1	26.4	26.4	25.9333	26.0667	26.2
22:41:00	25.8	25.9	25.9	25.9	26	26.1	26.1	26.4	26.3	25.9333	26.1	26.1
22:42:00	25.8	25.9	26	25.9	26	26.1	26.1	26.4	26.5	25.9333	26.1	26.2
22:43:00	25.8	25.9	25.9	25.9	26	26	26.1	26.4	26.4	25.9333	26.1	26.1
22:44:00	25.8	25.9	26	25.9	26	26.2	26.1	26.4	26.4	25.9333	26.1	26.2
22:45:00	25.8	25.9	25.9	25.9	26	26.1	26.2	26.4	26.3	25.9667	26.1	26.1
22:46:00	25.8	25.9	25.9	25.9	26	26	26.2	26.4	26.3	25.9667	26.1	26.0667
22:47:00	25.8	25.8	25.9	25.9	25.9	26	26.2	26.3	26.3	25.9667	26	26.0667
22:48:00	25.8	25.8	25.9	25.9	25.9	26.1	26.2	26.3	26.3	25.9667	26	26.1
22:49:00	25.8	25.8	25.9	25.9	25.9	25.9	26.2	26.3	26.3	25.9667	26	26.0333
22:50:00	25.8	25.8	25.9	25.9	25.9	25.9	26.2	26.3	26.3	25.9667	26	26.0333
22:51:00	25.8	25.9	25.9	25.9	26	26	26.2	26.4	26.4	25.9667	26.1	26.1
22:52:00	25.8	25.8	25.9	25.9	25.9	26	26.2	26.3	26.5	25.9667	26	26.1333
22:53:00	25.8	25.8	25.9	25.9	25.9	26	26.2	26.3	26.5	25.9667	26	26.1333
22:54:00	25.8	25.8	25.9	25.9	25.9	26.1	26.2	26.3	26.4	25.9667	26	26.1333
22:55:00	25.8	25.8	25.9	25.9	25.9	26.1	26.2	26.3	26.4	25.9667	26	26.1333
22:56:00	25.8	25.8	25.9	25.9	25.8	26.1	26.2	26.3	26.4	25.9667	25.9667	26.1333
22:57:00	25.8	25.8	25.9	25.9	25.9	26.2	26.2	26.3	26.4	25.9667	26	26.1667
22:58:00	25.8	25.8	25.9	25.9	25.9	26.2	26.2	26.3	26.3	25.9667	26	26.1333
22:59:00	25.7	25.8	25.8	25.9	26	26.1	26.2	26.4	26.3	25.9333	26.0667	26.0667
23:00:00	25.7	25.8	25.9	25.9	25.9	26.1	26.2	26.4	26.5	25.9333	26.0333	26.1667
23:01:00	25.7	25.8	25.8	25.9	25.9	26.1	26.2	26.4	26.4	25.9333	26.0333	26.1
23:02:00	25.7	25.8	25.8	25.9	25.9	26.2	26.2	26.4	26.4	25.9333	26.0333	26.1333
23:03:00	25.7	25.8	25.8	25.9	25.9	26.2	26.1	26.3	26.2	25.9	26	26.0667
23:04:00	25.7	25.7	25.8	25.9	25.9	26.1	26.1	26.2	26.2	25.9	25.9333	26.0333
23:05:00	25.7	25.7	25.8	25.9	25.9	26.1	26.1	26.2	26.3	25.9	25.9333	26.0667
23:06:00	25.7	25.7	25.8	25.9	25.9	26.1	26.1	26.2	26.3	25.9	25.9333	26.0667
23:07:00	25.7	25.7	25.8	25.8	25.9	26.2	26.1	26.2	26.3	25.8667	25.9333	26.1
23:08:00	25.7	25.7	25.8	25.8	25.8	26.1	26.1	26.2	26.2	25.8667	25.9	26.0333
23:09:00	25.7	25.7	25.8	25.9	25.8	26.1	26.1	26.2	26.3	25.9	25.9	26.0667
23:10:00	25.7	25.7	25.8	25.9	25.9	26.1	26.1	26.2	26.3	25.9	25.9333	26.0667
23:11:00	25.7	25.7	25.8	25.9	25.9	26.2	26.1	26.2	26.3	25.9	25.9333	26.1
23:12:00	25.7	25.7	25.8	25.8	25.8	26	26.1	26.2	26.3	25.8667	25.9	26.0333
23:13:00	25.6	25.7	25.8	25.8	25.9	26	26	26.2	26.4	25.8	25.9333	26.0667
23:14:00	25.6	25.7	25.7	25.8	25.9	25.9	26	26.2	26.3	25.8	25.9333	25.9667
23:15:00	25.6	25.7	25.8	25.7	25.8	25.9	26	26.2	26.3	25.7667	25.9	26
23:16:00	25.6	25.7	25.8	25.7	25.8	26	26	26.2	26.3	25.7667	25.9	26.0333
23:17:00	25.6	25.7	25.8	25.8	25.9	26	26	26.2	26.3	25.8	25.9333	26.0333
23:18:00	25.6	25.7	25.8	25.7	25.8	26	26	26.2	26.3	25.7667	25.9	26.0333
23:19:00	25.6	25.7	25.8	25.7	25.7	26	26	26.2	26.3	25.7667	25.8667	26.0333
23:20:00	25.7	25.7	25.8	25.8	25.8	25.9	26.1	26.2	26.3	25.8667	25.9	26
23:21:00	25.7	25.7	25.8	25.8	25.7	26	26.1	26.2	26.3	25.8667	25.8667	26.0333
23:22:00	25.7	25.7	25.8	25.8	25.8	26.1	26.1	26.2	26.3	25.8667	25.9	26.0667
23:23:00	25.7	25.7	25.8	25.8	25.8	26	26.1	26.2	26.3	25.8667	25.9	26.0333
23:24:00	25.7	25.7	25.8	25.8	25.8	25.9	26.1	26.2	26.3	25.8667	25.9	26
23:25:00	25.7	25.7	25.8	25.8	25.8	25.9	26.1	26.2	26.3	25.8667	25.9	26
23:26:00	25.7	25.7	25.8	25.8	25.8	25.9	26.1	26.2	26.3	25.8667	25.9	26
23:27:00	25.7	25.7	25.8	25.8	25.8	25.9	26.1	26.2	26.3	25.8667	25.9	26
23:28:00	25.7	25.7	25.8	25.8	25.8	26	26.1	26.2	26.3	25.8667	25.9	26.0333
23:29:00	25.7	25.7	25.8	25.8	25.8	26	26.1	26.2	26.3	25.8667	25.9	26.0333
23:30:00	25.7	25.7	25.8	25.8	25.7	26	26.1	26.2	26.3	25.8667	25.8667	26.0333
23:31:00	25.7	25.7	25.8	25.8	25.8	26	26.1	26.2	26.3	25.8667	25.9	26.0333
23:32:00	25.6	25.7	25.8	25.7	25.7	26.1	26	26.2	26.3	25.7667	25.8667	26.0667
23:33:00	25.6	25.7	25.8	25.7	25.7	26	26	26.2	26.3	25.7667	25.8667	26.0333
23:34:00	25.6	25.7	25.8	25.7	25.7	26	26	26.2	26.3	25.7667	25.8667	26.0333
23:35:00	25.6	25.7	25.8	25.7	25.7	25.9	26	26.2	26.3	25.7667	25.8667	26
23:36:00	25.6	25.7	25.8	25.7	25.7	26	26	26.2	26.3	25.7667	25.8667	26.0333
23:37:00	25.6	25.7	25.7	25.7	25.7	25.9	26	26.2	26.2	25.7667	25.8667	25.9333
23:38:00	25.6	25.7	25.6	25.7	25.7	25.8	25.9	26.1	26.1	25.7333	25.8333	25.8333
23:39:00	25.6	25.6	25.5	25.7	25.6	25.8	25.9	26	26	25.7333	25.7333	25.7667
23:40:00	25.6	25.6	25.6	25.7	25.6	25.9	25.9	26	26.2	25.7333	25.7333	25.9
23:41:00	25.6	25.6	25.7	25.7	25.7	26	25.9	26	26.1	25.7333	25.7667	25.9333
23:42:00	25.6	25.6	25.7	25.7	25.7	25.9	25.9	26	26.1	25.7333	25.7667	25.9
23:43:00	25.6	25.6	25.7	25.7	25.7	25.9	25.9	26	26.2	25.7333	25.7667	25.9333
23:44:00	25.6	25.6	25.7	25.7	25.7	26	25.9	26	26.2	25.7333	25.7667	25.9667
23:45:00	25.6	25.6	25.7	25.7	25.7	26	25.9	26	26.1	25.7333	25.7667	25.9333
23:46:00	25.6	25.6	25.7	25.7	25.7	26	25.9	26	26.1	25.7333	25.7667	25.9333
23:47:00	25.6	25.6	25.7	25.7	25.7	25.9	25.9	26	26.1	25.7333	25.7667	25.9
23:48:00	25.6	25.6	25.7	25.7	25.7	25.9	25.9	26	26.2	25.7333	25.7667	25.9333
23:49:00	25.5	25.6	25.5	25.6	25.7	25.8	25.8	26	26	25.6333	25.7667	25.7667
23:50:00	25.5	25.6	25.5	25.6	25.7	25.7	25.8	26	26	25.6333	25.7667	25.7333
23:51:00	25.5	25.6	25.5	25.6	25.7	25.7	25.8	26	25.9	25.6333	25.7667	25.7
23:52:00	25.5	25.6	25.6	25.6	25.7	25.8	25.8	26	26.1	25.6333	25.7667	25.8333
23:53:00	25.5	25.6	25.7	25.6	25.7	25.9	25.8	26	26.2	25.6333	25.7667	25.9333
23:54:00	25.6	25.6	25.7	25.7	25.7	25.9	25.9	26	26.2	25.7333	25.7667	25.9333
23:55:00	25.6	25.6	25.7	25.7	25.7	26	25.9	26	26.2	25.7333	25.7667	25.9667
23:56:00	25.6	25.6	25.7	25.7	25.7	26	25.9	26	26.2	25.7333	25.7667	25.9667
23:57:00	25.6	25.6	25.7	25.7	25.7	26	25.9	26	26.1	25.7333	25.7667	25.9333
23:58:00	25.6	25.6	25.7	25.7	25.7	25.9	25.9	26	26.1	25.7333	25.7667	25.9
23:59:00	25.6	25.6	25.7	25.7	25.7	26	25.9	26	26.1	25.7333	25.7667	25.9333
1900-01-01	25.6	25.6	25.7	25.7	25.7	26	25.9	26	26.1	25.7333	25.7667	25.9333

## Sheet: Element content in fluids
		Bracts	Leaves
Element	Sample	Content（mg/L）	Content（mg/L）
N	s1	5.10933	3.91
	s2	3.60333	3.77
	s3	2.552	3.81
P	s1	2.55867	35.79
	s2	0.465333	37.58
	s3	0.160667	30.63
K	s1	9.4298	1529
	s2	7.99733	1646
	s3	7.12533	1602
Mg	s1	13.3593	259.6
	s2	15.2693	254.9
	s3	14.966	239.9
Ca	s1	78.316	46.24
	s2	75.184	45.58
	s3	78.4	43.7

## Sheet: Leaf water potential
Mpa
Treatment	0h	5h
Control	-0.59	-0.705
Control	-0.6	-0.75
Control	-0.62	-0.665
Drained	-0.63	-0.79
Drained	-0.53	-0.77
Drained	-0.51	-0.84

## Sheet: volume of fluids in bracts
Sample	ml
1	12.8
2	17.6
3	23.4
4	16.4
5	11.4
6	17.4
7	12.6
8	13.2
9	11.6
10	11.4
11	13.3
12	30.2
13	11.6
14	12.4
15	16.2
16	22.8
17	24.8
18	26.5
19	22.7
20	25.2
